# Supplementary material for: The antisymmetry of distortions
Source: Nat Commun. 2015 Nov 17;6:8818. doi: 10.1038/ncomms9818 (PMC4660051; doi:10.1038/ncomms9818)
Supplement: Supplementary Software 1 — A Mathematica file referenced in Supplementary Note 3. [file ncomms9818-s2.zip]

Archive with 1 entries (1 files):
- Simple_NEB.nb
