# Supplementary material for: The antisymmetry of distortions
Source: Nat Commun. 2015 Nov 17;6:8818. doi: 10.1038/ncomms9818 (PMC4660051; doi:10.1038/ncomms9818)
Supplement: Supplementary Software 1 — A Mathematica file referenced in Supplementary Note 3. [file ncomms9818-s2.zip › Simple_NEB.nb]

(* Content-type: application/vnd.wolfram.mathematica *)

(*** Wolfram Notebook File ***)
(* http://www.wolfram.com/nb *)

(* CreatedBy='Mathematica 10.0' *)

(*CacheID: 234*)
(* Internal cache information:
NotebookFileLineBreakTest
NotebookFileLineBreakTest
NotebookDataPosition[       158,          7]
NotebookDataLength[     80959,       2114]
NotebookOptionsPosition[     77289,       2004]
NotebookOutlinePosition[     77636,       2019]
CellTagsIndexPosition[     77593,       2016]
WindowFrame->Normal*)

(* Beginning of Notebook Content *)
Notebook[{

Cell[CellGroupData[{
Cell["Initialization", "Subsection",
 CellChangeTimes->{{3.637767257658352*^9, 3.6377672601896334`*^9}}],

Cell[BoxData[
 RowBox[{"clearPreviousOutputCells", ":=", 
  RowBox[{"(", 
   RowBox[{
    RowBox[{"FrontEndExecute", "[", 
     RowBox[{"FrontEndToken", "[", "\"\<DeleteGeneratedCells\>\"", "]"}], 
     "]"}], ";", "\[IndentingNewLine]", 
    RowBox[{"ClearSystemCache", "[", "]"}], ";"}], ")"}]}]], "Input",
 InitializationCell->True],

Cell[CellGroupData[{

Cell["Energy surface and gradient", "Subsubsection",
 CellChangeTimes->{{3.637768100853205*^9, 3.637768112959914*^9}}],

Cell[BoxData[{
 RowBox[{
  RowBox[{"e", "[", 
   RowBox[{"{", 
    RowBox[{"x_", ",", "y_"}], "}"}], "]"}], ":=", 
  RowBox[{
   RowBox[{"Evaluate", "[", "\[IndentingNewLine]", 
    RowBox[{
     RowBox[{
      RowBox[{"Cos", "[", "x", "]"}], 
      RowBox[{"Cos", "[", "y", "]"}]}], "+", 
     RowBox[{"3", 
      RowBox[{"Cosh", "[", 
       RowBox[{"y", " ", "/", "2"}], "]"}]}]}], "]"}], "+", 
   RowBox[{"Cosh", "[", 
    RowBox[{
     RowBox[{"(", "x", ")"}], "/", "2"}], "]"}], "-", "3.7", "+", 
   RowBox[{"0.2", 
    RowBox[{"Exp", "[", 
     RowBox[{"-", 
      RowBox[{"(", 
       RowBox[{
        SuperscriptBox["x", "2"], "+", 
        RowBox[{"4", 
         SuperscriptBox["y", "2"]}]}], ")"}]}], "]"}]}], "-", 
   "0.37144"}]}], "\[IndentingNewLine]", 
 RowBox[{
  RowBox[{"g", "[", 
   RowBox[{"{", 
    RowBox[{"x_", ",", "y_"}], "}"}], "]"}], ":=", 
  RowBox[{"Evaluate", "[", 
   RowBox[{"Grad", "[", 
    RowBox[{
     RowBox[{"e", "[", 
      RowBox[{"{", 
       RowBox[{"x", ",", "y"}], "}"}], "]"}], ",", 
     RowBox[{"{", 
      RowBox[{"x", ",", "y"}], "}"}]}], "]"}], "]"}]}], "\[IndentingNewLine]", 
 RowBox[{
  RowBox[{"contourPlot", "=", 
   RowBox[{"cp", "=", 
    RowBox[{"Image", "[", 
     RowBox[{
      RowBox[{"ContourPlot", "[", 
       RowBox[{
        RowBox[{"Log", "[", 
         RowBox[{
          RowBox[{"e", "[", 
           RowBox[{"{", 
            RowBox[{"x", ",", "y"}], "}"}], "]"}], "+", "0.37144"}], "]"}], 
        ",", 
        RowBox[{"{", 
         RowBox[{"x", ",", 
          RowBox[{"-", "4"}], ",", "4"}], "}"}], ",", 
        RowBox[{"{", 
         RowBox[{"y", ",", 
          RowBox[{"-", "3"}], ",", "3"}], "}"}], ",", 
        RowBox[{"PlotRange", "\[Rule]", "Full"}], ",", 
        RowBox[{"AspectRatio", "\[Rule]", "Automatic"}], ",", 
        RowBox[{"ContourStyle", "\[Rule]", 
         RowBox[{"{", 
          RowBox[{"Dashed", ",", "Black"}], "}"}]}], ",", 
        RowBox[{"Contours", "\[Rule]", "15"}], ",", 
        RowBox[{"Frame", "\[Rule]", "False"}], ",", 
        RowBox[{"PlotPoints", "\[Rule]", "50"}], ",", 
        RowBox[{"MaxRecursion", "\[Rule]", "2"}]}], 
       RowBox[{"(*", 
        RowBox[{",", 
         RowBox[{"ColorFunction", "\[Rule]", "\"\<CoffeeTones\>\""}]}], 
        "*)"}], 
       RowBox[{"(*", 
        RowBox[{"LabelStyle", "\[Rule]", 
         RowBox[{"{", 
          RowBox[{
           RowBox[{"FontFamily", "\[Rule]", "\"\<Century Gothic\>\""}], ",", 
           "16", ",", 
           RowBox[{"GrayLevel", "[", "0", "]"}]}], "}"}]}], "*)"}], 
       RowBox[{"(*", 
        RowBox[{",", 
         RowBox[{"PerformanceGoal", "\[Rule]", "\"\<Quality\>\""}]}], "*)"}], 
       "]"}], ",", 
      RowBox[{"ImageSize", "\[Rule]", "400"}]}], "]"}]}]}], 
  ";"}], "\[IndentingNewLine]"}], "Input",
 InitializationCell->True,
 CellChangeTimes->{{3.6377669887554092`*^9, 3.6377670003517714`*^9}, {
  3.6377672112676015`*^9, 3.6377672117832355`*^9}, {3.637767244700467*^9, 
  3.6377672452160463`*^9}, {3.6377677844874015`*^9, 3.637767785706157*^9}, {
  3.6377679230736*^9, 3.6377679421202154`*^9}, {3.637772818830838*^9, 
  3.637772825846613*^9}, {3.637772866973669*^9, 3.6377728764720716`*^9}, {
  3.637772928779969*^9, 3.637772949396663*^9}, {3.6377730252488112`*^9, 
  3.6377730284207387`*^9}, {3.6377731297738695`*^9, 3.6377731528222265`*^9}, {
  3.6377732202836995`*^9, 3.6377732209712076`*^9}, {3.637773277555114*^9, 
  3.637773358432933*^9}, {3.6377734770973825`*^9, 3.6377734892416945`*^9}, {
  3.637773758748152*^9, 3.637773826502159*^9}, {3.6377740163284116`*^9, 
  3.637774022182121*^9}, {3.6377740827769527`*^9, 3.6377740844263945`*^9}, {
  3.637774204647814*^9, 3.6377742300809937`*^9}, {3.6377742700799756`*^9, 
  3.6377743406529465`*^9}}]
}, Closed]],

Cell[CellGroupData[{

Cell["nebPlots", "Subsubsection",
 CellChangeTimes->{3.6377680851698933`*^9}],

Cell[BoxData[{
 RowBox[{
  RowBox[{
   RowBox[{"dotcolor", "=", 
    RowBox[{"RGBColor", "[", 
     RowBox[{"0.33`", ",", "0.43`", ",", "1.`"}], "]"}]}], ";"}], 
  "\[IndentingNewLine]"}], "\[IndentingNewLine]", 
 RowBox[{
  RowBox[{
   RowBox[{"energySurfaceWithImagesPlot", "[", 
    RowBox[{"showForces_:", "False"}], "]"}], ":=", 
   RowBox[{"Overlay", "[", 
    RowBox[{"{", "\[IndentingNewLine]", 
     RowBox[{"cp", ",", "\[IndentingNewLine]", 
      RowBox[{"(*", 
       RowBox[{
        RowBox[{"ContourPlot", "[", 
         RowBox[{
          RowBox[{"{", "}"}], ",", 
          RowBox[{"{", 
           RowBox[{"x", ",", 
            RowBox[{"-", "4"}], ",", "4"}], "}"}], ",", 
          RowBox[{"{", 
           RowBox[{"y", ",", 
            RowBox[{"-", "3"}], ",", "3"}], "}"}], ",", 
          RowBox[{"AspectRatio", "\[Rule]", "Automatic"}], ",", 
          RowBox[{"LabelStyle", "\[Rule]", 
           RowBox[{"{", 
            RowBox[{
             RowBox[{"FontFamily", "\[Rule]", "\"\<Century Gothic\>\""}], ",",
              "16", ",", 
             RowBox[{"GrayLevel", "[", "0", "]"}]}], "}"}]}], ",", 
          RowBox[{"ImageSize", "\[Rule]", "400"}]}], "]"}], ","}], "*)"}], 
      "\[IndentingNewLine]", 
      RowBox[{"Graphics", "[", "\[IndentingNewLine]", 
       RowBox[{
        RowBox[{"{", 
         RowBox[{
          RowBox[{"PointSize", "[", "0.02", "]"}], ",", 
          RowBox[{"Point", "[", "images", "]"}], ",", 
          RowBox[{"Line", "[", "images", "]"}], ",", 
          RowBox[{"Arrow", "/@", 
           RowBox[{"Select", "[", 
            RowBox[{
             RowBox[{"Transpose", "[", 
              RowBox[{"{", 
               RowBox[{"images", ",", 
                RowBox[{"images", "+", 
                 RowBox[{"5", "f"}]}]}], "}"}], "]"}], ",", 
             RowBox[{
              RowBox[{"showForces", "&&", 
               RowBox[{
                RowBox[{"Norm", "[", 
                 RowBox[{
                  RowBox[{"#", "[", 
                   RowBox[{"[", "1", "]"}], "]"}], "-", 
                  RowBox[{"#", "[", 
                   RowBox[{"[", "2", "]"}], "]"}]}], "]"}], ">", "0.05"}]}], 
              "&"}]}], "]"}]}], ",", "\[IndentingNewLine]", 
          RowBox[{"Opacity", "[", "0.0", "]"}], ",", 
          RowBox[{"Rectangle", "[", 
           RowBox[{
            RowBox[{"{", 
             RowBox[{
              RowBox[{"-", "4"}], ",", 
              RowBox[{"-", "3"}]}], "}"}], ",", 
            RowBox[{"{", 
             RowBox[{"4", ",", "3"}], "}"}]}], "]"}]}], "}"}], ",", 
        RowBox[{"ImageSize", "\[Rule]", "400"}]}], "]"}]}], 
     "\[IndentingNewLine]", "}"}], "]"}]}], 
  "\[IndentingNewLine]"}], "\[IndentingNewLine]", 
 RowBox[{
  RowBox[{"forcesPlot", ":=", 
   RowBox[{"ListLinePlot", "[", 
    RowBox[{
     RowBox[{"{", 
      RowBox[{
       RowBox[{"Norm", "/@", 
        RowBox[{"(", 
         RowBox[{
          RowBox[{"MapThread", "[", 
           RowBox[{"Dot", ",", 
            RowBox[{"{", 
             RowBox[{"fs", ",", "\[Tau]"}], "}"}]}], "]"}], " ", "\[Tau]"}], 
         ")"}]}], ",", "\[IndentingNewLine]", 
       RowBox[{"Norm", "/@", 
        RowBox[{"(", 
         RowBox[{"delV", "-", 
          RowBox[{
           RowBox[{"MapThread", "[", 
            RowBox[{"Dot", ",", 
             RowBox[{"{", 
              RowBox[{"delV", ",", "\[Tau]"}], "}"}]}], "]"}], " ", 
           "\[Tau]"}]}], ")"}]}]}], "}"}], ",", 
     RowBox[{"Joined", "\[Rule]", "True"}], ",", "\[IndentingNewLine]", 
     RowBox[{"PlotRange", "\[Rule]", 
      RowBox[{"{", 
       RowBox[{"0.0", ",", "\[IndentingNewLine]", 
        RowBox[{"Max", "[", "\[IndentingNewLine]", 
         RowBox[{"0.5", ",", "\[IndentingNewLine]", 
          RowBox[{"Norm", "/@", 
           RowBox[{"(", 
            RowBox[{
             RowBox[{"MapThread", "[", 
              RowBox[{"Dot", ",", 
               RowBox[{"{", 
                RowBox[{"fs", ",", "\[Tau]"}], "}"}]}], "]"}], " ", 
             "\[Tau]"}], ")"}]}], ",", "\[IndentingNewLine]", 
          RowBox[{"Norm", "/@", 
           RowBox[{"(", 
            RowBox[{"delV", "-", 
             RowBox[{
              RowBox[{"MapThread", "[", 
               RowBox[{"Dot", ",", 
                RowBox[{"{", 
                 RowBox[{"delV", ",", "\[Tau]"}], "}"}]}], "]"}], " ", 
              "\[Tau]"}]}], ")"}]}]}], "]"}]}], "}"}]}], ",", 
     RowBox[{"(*", 
      RowBox[{
       RowBox[{"ImageSize", "\[Rule]", "400"}], ","}], "*)"}], 
     RowBox[{"InterpolationOrder", "\[Rule]", "3"}], ",", 
     RowBox[{"Filling", "\[Rule]", "Axis"}], ",", 
     RowBox[{"DataRange", "\[Rule]", 
      RowBox[{"{", 
       RowBox[{
        RowBox[{"-", "1"}], ",", "1"}], "}"}]}], ",", 
     RowBox[{"FrameLabel", "\[Rule]", 
      RowBox[{"{", 
       RowBox[{
        RowBox[{"HoldForm", "[", "\"\<\[Lambda]\>\"", "]"}], ",", 
        RowBox[{"RawBoxes", "[", 
         RowBox[{"RowBox", "[", 
          RowBox[{"{", 
           RowBox[{"\"\<Force\>\"", ",", "\"\< \>\"", ",", 
            RowBox[{"RowBox", "[", 
             RowBox[{"{", 
              RowBox[{"\"\<(\>\"", ",", 
               RowBox[{"RowBox", "[", 
                RowBox[{"{", 
                 RowBox[{
                 "\"\<a\>\"", ",", "\"\<.\>\"", ",", "\"\<u\>\"", ",", 
                  "\"\<.\>\""}], "}"}], "]"}], ",", "\"\<)\>\""}], "}"}], 
             "]"}]}], "}"}], "]"}], "]"}]}], "}"}]}], ",", 
     RowBox[{"PlotLabel", "\[Rule]", 
      RowBox[{"HoldForm", "[", "\"\<Forces on path\>\"", "]"}]}], ",", 
     RowBox[{"LabelStyle", "\[Rule]", 
      RowBox[{"{", 
       RowBox[{
        RowBox[{"FontFamily", "\[Rule]", "\"\<Century Gothic\>\""}], ",", 
        "16", ",", 
        RowBox[{"GrayLevel", "[", "0", "]"}]}], "}"}]}], ",", 
     RowBox[{"Frame", "\[Rule]", "Automatic"}], ",", 
     RowBox[{"Axes", "\[Rule]", "False"}], ",", 
     RowBox[{"PlotStyle", "\[Rule]", 
      RowBox[{"{", 
       RowBox[{
        InterpretationBox[
         ButtonBox[
          TooltipBox[
           RowBox[{
            GraphicsBox[{
              {GrayLevel[0], RectangleBox[{0, 0}]}, 
              {GrayLevel[0], RectangleBox[{1, -1}]}, 
              {RGBColor[0.790588, 0.201176, 0.], 
               RectangleBox[{0, -1}, {2, 1}]}},
             AspectRatio->1,
             Frame->True,
             
             FrameStyle->RGBColor[
              0.5270586666666667, 0.13411733333333334`, 0.],
             FrameTicks->None,
             
             ImageSize->
              Dynamic[{
               Automatic, 
                1.35 (CurrentValue["FontCapHeight"]/AbsoluteCurrentValue[
                 Magnification])}],
             PlotRangePadding->None], "\[InvisibleSpace]"}],
           "RGBColor[0.790588, 0.201176, 0.]"],
          Appearance->None,
          BaseStyle->{},
          BaselinePosition->Baseline,
          ButtonFunction:>With[{Typeset`box$ = EvaluationBox[]}, 
            If[
             Not[
              AbsoluteCurrentValue["Deployed"]], 
             SelectionMove[Typeset`box$, All, Expression]; 
             FrontEnd`Private`$ColorSelectorInitialAlpha = 1; 
             FrontEnd`Private`$ColorSelectorInitialColor = 
              RGBColor[0.790588, 0.201176, 0.]; 
             FrontEnd`Private`$ColorSelectorUseMakeBoxes = True; 
             MathLink`CallFrontEnd[
               FrontEnd`AttachCell[Typeset`box$, 
                FrontEndResource["RGBColorValueSelector"], {
                0, {Left, Bottom}}, {Left, Top}, 
                "ClosingActions" -> {
                 "SelectionDeparture", "ParentChanged", "EvaluatorQuit"}]]]],
          DefaultBaseStyle->{},
          Evaluator->Automatic,
          Method->"Preemptive"],
         RGBColor[0.790588, 0.201176, 0.],
         Editable->False,
         Selectable->False], ",", 
        InterpretationBox[
         ButtonBox[
          TooltipBox[
           RowBox[{
            GraphicsBox[{
              {GrayLevel[0], RectangleBox[{0, 0}]}, 
              {GrayLevel[0], RectangleBox[{1, -1}]}, 
              {RGBColor[0., 0.596078, 0.109804], 
               RectangleBox[{0, -1}, {2, 1}]}},
             AspectRatio->1,
             Frame->True,
             
             FrameStyle->RGBColor[
              0., 0.39738533333333337`, 0.07320266666666667],
             FrameTicks->None,
             
             ImageSize->
              Dynamic[{
               Automatic, 
                1.35 (CurrentValue["FontCapHeight"]/AbsoluteCurrentValue[
                 Magnification])}],
             PlotRangePadding->None], "\[InvisibleSpace]"}],
           "RGBColor[0., 0.596078, 0.109804]"],
          Appearance->None,
          BaseStyle->{},
          BaselinePosition->Baseline,
          ButtonFunction:>With[{Typeset`box$ = EvaluationBox[]}, 
            If[
             Not[
              AbsoluteCurrentValue["Deployed"]], 
             SelectionMove[Typeset`box$, All, Expression]; 
             FrontEnd`Private`$ColorSelectorInitialAlpha = 1; 
             FrontEnd`Private`$ColorSelectorInitialColor = 
              RGBColor[0., 0.596078, 0.109804]; 
             FrontEnd`Private`$ColorSelectorUseMakeBoxes = True; 
             MathLink`CallFrontEnd[
               FrontEnd`AttachCell[Typeset`box$, 
                FrontEndResource["RGBColorValueSelector"], {
                0, {Left, Bottom}}, {Left, Top}, 
                "ClosingActions" -> {
                 "SelectionDeparture", "ParentChanged", "EvaluatorQuit"}]]]],
          DefaultBaseStyle->{},
          Evaluator->Automatic,
          Method->"Preemptive"],
         RGBColor[0., 0.596078, 0.109804],
         Editable->False,
         Selectable->False]}], "}"}]}], ",", 
     RowBox[{"PlotLegends", "\[Rule]", 
      RowBox[{"Placed", "[", 
       RowBox[{
        RowBox[{"LineLegend", "[", 
         RowBox[{
          RowBox[{"{", 
           RowBox[{
            InterpretationBox[
             ButtonBox[
              TooltipBox[
               RowBox[{
                GraphicsBox[{
                  {GrayLevel[0], RectangleBox[{0, 0}]}, 
                  {GrayLevel[0], RectangleBox[{1, -1}]}, 
                  {RGBColor[0.790588, 0.201176, 0.], 
                   RectangleBox[{0, -1}, {2, 1}]}},
                 AspectRatio->1,
                 Frame->True,
                 
                 FrameStyle->RGBColor[
                  0.5270586666666667, 0.13411733333333334`, 0.],
                 FrameTicks->None,
                 
                 ImageSize->
                  Dynamic[{
                   Automatic, 
                    1.35 (CurrentValue["FontCapHeight"]/AbsoluteCurrentValue[
                    Magnification])}],
                 PlotRangePadding->None], "\[InvisibleSpace]"}],
               "RGBColor[0.790588, 0.201176, 0.]"],
              Appearance->None,
              BaseStyle->{},
              BaselinePosition->Baseline,
              ButtonFunction:>With[{Typeset`box$ = EvaluationBox[]}, 
                If[
                 Not[
                  AbsoluteCurrentValue["Deployed"]], 
                 SelectionMove[Typeset`box$, All, Expression]; 
                 FrontEnd`Private`$ColorSelectorInitialAlpha = 1; 
                 FrontEnd`Private`$ColorSelectorInitialColor = 
                  RGBColor[0.790588, 0.201176, 0.]; 
                 FrontEnd`Private`$ColorSelectorUseMakeBoxes = True; 
                 MathLink`CallFrontEnd[
                   FrontEnd`AttachCell[Typeset`box$, 
                    FrontEndResource["RGBColorValueSelector"], {
                    0, {Left, Bottom}}, {Left, Top}, 
                    "ClosingActions" -> {
                    "SelectionDeparture", "ParentChanged", 
                    "EvaluatorQuit"}]]]],
              DefaultBaseStyle->{},
              Evaluator->Automatic,
              Method->"Preemptive"],
             RGBColor[0.790588, 0.201176, 0.],
             Editable->False,
             Selectable->False], ",", 
            InterpretationBox[
             ButtonBox[
              TooltipBox[
               RowBox[{
                GraphicsBox[{
                  {GrayLevel[0], RectangleBox[{0, 0}]}, 
                  {GrayLevel[0], RectangleBox[{1, -1}]}, 
                  {RGBColor[0., 0.596078, 0.109804], 
                   RectangleBox[{0, -1}, {2, 1}]}},
                 AspectRatio->1,
                 Frame->True,
                 
                 FrameStyle->RGBColor[
                  0., 0.39738533333333337`, 0.07320266666666667],
                 FrameTicks->None,
                 
                 ImageSize->
                  Dynamic[{
                   Automatic, 
                    1.35 (CurrentValue["FontCapHeight"]/AbsoluteCurrentValue[
                    Magnification])}],
                 PlotRangePadding->None], "\[InvisibleSpace]"}],
               "RGBColor[0., 0.596078, 0.109804]"],
              Appearance->None,
              BaseStyle->{},
              BaselinePosition->Baseline,
              ButtonFunction:>With[{Typeset`box$ = EvaluationBox[]}, 
                If[
                 Not[
                  AbsoluteCurrentValue["Deployed"]], 
                 SelectionMove[Typeset`box$, All, Expression]; 
                 FrontEnd`Private`$ColorSelectorInitialAlpha = 1; 
                 FrontEnd`Private`$ColorSelectorInitialColor = 
                  RGBColor[0., 0.596078, 0.109804]; 
                 FrontEnd`Private`$ColorSelectorUseMakeBoxes = True; 
                 MathLink`CallFrontEnd[
                   FrontEnd`AttachCell[Typeset`box$, 
                    FrontEndResource["RGBColorValueSelector"], {
                    0, {Left, Bottom}}, {Left, Top}, 
                    "ClosingActions" -> {
                    "SelectionDeparture", "ParentChanged", 
                    "EvaluatorQuit"}]]]],
              DefaultBaseStyle->{},
              Evaluator->Automatic,
              Method->"Preemptive"],
             RGBColor[0., 0.596078, 0.109804],
             Editable->False,
             Selectable->False]}], "}"}], ",", 
          RowBox[{"{", 
           RowBox[{
           "\"\<\!\(\*SubscriptBox[SuperscriptBox[\(F\), \(s\)], \(\
\[DoubleVerticalBar]\)]\)\>\"", ",", 
            "\"\<\[Del]\!\(\*SubscriptBox[\(V\), \(\[UpTee]\)]\)\>\""}], 
           "}"}], ",", 
          RowBox[{"LegendFunction", "\[Rule]", 
           RowBox[{"(", 
            RowBox[{
             RowBox[{"Framed", "[", 
              RowBox[{"#", ",", 
               RowBox[{"RoundingRadius", "\[Rule]", "5"}], ",", 
               RowBox[{"Background", "\[Rule]", "White"}]}], "]"}], "&"}], 
            ")"}]}], ",", 
          RowBox[{"LegendMargins", "\[Rule]", "2"}]}], "]"}], ",", 
        RowBox[{"Scaled", "[", 
         RowBox[{"{", 
          RowBox[{"0.85", ",", "0.8"}], "}"}], "]"}]}], "]"}]}]}], "]"}]}], 
  "\[IndentingNewLine]"}], "\[IndentingNewLine]", 
 RowBox[{"energyProfilePlot", ":=", 
  RowBox[{"ListLinePlot", "[", 
   RowBox[{
    RowBox[{"e", "/@", "images"}], ",", 
    RowBox[{"Joined", "\[Rule]", "True"}], ",", 
    RowBox[{"InterpolationOrder", "\[Rule]", "3"}], ",", 
    RowBox[{"PlotRange", "\[Rule]", 
     RowBox[{"{", 
      RowBox[{"0", ",", "1.2"}], "}"}]}], 
    RowBox[{"(*", 
     RowBox[{",", 
      RowBox[{"ImageSize", "\[Rule]", "400"}]}], "*)"}], ",", 
    RowBox[{"DataRange", "\[Rule]", 
     RowBox[{"{", 
      RowBox[{
       RowBox[{"-", "1"}], ",", "1"}], "}"}]}], ",", 
    RowBox[{"Prolog", "\[Rule]", 
     RowBox[{"{", 
      RowBox[{"dotcolor", ",", 
       RowBox[{"AbsolutePointSize", "[", 
        RowBox[{"1.5", "*", "5"}], "]"}], ",", 
       RowBox[{"Point", "[", 
        RowBox[{"Transpose", "[", 
         RowBox[{"{", 
          RowBox[{
           RowBox[{"Range", "[", 
            RowBox[{
             RowBox[{"-", "1"}], ",", "1", ",", 
             FractionBox["2", 
              RowBox[{
               RowBox[{"Length", "[", "images", "]"}], "-", "1"}]]}], "]"}], 
           ",", 
           RowBox[{"e", "/@", "images"}]}], "}"}], "]"}], "]"}], ",", "White",
        ",", 
       RowBox[{"AbsolutePointSize", "[", 
        RowBox[{"0.9", "*", "5"}], "]"}], ",", 
       RowBox[{"Point", "[", 
        RowBox[{"Transpose", "[", 
         RowBox[{"{", 
          RowBox[{
           RowBox[{"Range", "[", 
            RowBox[{
             RowBox[{"-", "1"}], ",", "1", ",", 
             FractionBox["2", 
              RowBox[{
               RowBox[{"Length", "[", "images", "]"}], "-", "1"}]]}], "]"}], 
           ",", 
           RowBox[{"e", "/@", "images"}]}], "}"}], "]"}], "]"}]}], "}"}]}], 
    ",", 
    RowBox[{"FrameLabel", "\[Rule]", 
     RowBox[{"{", 
      RowBox[{
       RowBox[{"HoldForm", "[", "\"\<\[Lambda]\>\"", "]"}], ",", 
       RowBox[{"RawBoxes", "[", 
        RowBox[{"RowBox", "[", 
         RowBox[{"{", 
          RowBox[{"\"\<\[CapitalDelta]E\>\"", ",", "\"\< \>\"", ",", 
           RowBox[{"RowBox", "[", 
            RowBox[{"{", 
             RowBox[{"\"\<(\>\"", ",", 
              RowBox[{"RowBox", "[", 
               RowBox[{"{", 
                RowBox[{
                "\"\<a\>\"", ",", "\"\<.\>\"", ",", "\"\<u\>\"", ",", 
                 "\"\<.\>\""}], "}"}], "]"}], ",", "\"\<)\>\""}], "}"}], 
            "]"}]}], "}"}], "]"}], "]"}]}], "}"}]}], ",", 
    RowBox[{"PlotLabel", "\[Rule]", 
     RowBox[{"HoldForm", "[", "\"\<Energy along path\>\"", "]"}]}], ",", 
    RowBox[{"LabelStyle", "\[Rule]", 
     RowBox[{"{", 
      RowBox[{
       RowBox[{"FontFamily", "\[Rule]", "\"\<Century Gothic\>\""}], ",", "16",
        ",", 
       RowBox[{"GrayLevel", "[", "0", "]"}]}], "}"}]}], ",", 
    RowBox[{"Frame", "\[Rule]", "Automatic"}], ",", 
    RowBox[{"Axes", "\[Rule]", "False"}], ",", 
    RowBox[{"Epilog", "\[Rule]", 
     RowBox[{"Text", "[", 
      RowBox[{
       RowBox[{"Style", "[", 
        RowBox[{
         RowBox[{
         "\"\<\!\(\*SubscriptBox[\(\[CapitalDelta]E\), \(TS\)]\) = \>\"", "<>", 
          RowBox[{"ToString", "[", 
           RowBox[{"Round", "[", 
            RowBox[{
             RowBox[{
              RowBox[{"Max", "[", 
               RowBox[{"e", "/@", "images"}], "]"}], "-", 
              RowBox[{"Min", "[", 
               RowBox[{"e", "/@", "images"}], "]"}]}], ",", "0.0001"}], "]"}],
            "]"}], "<>", "\"\< a.u.\>\""}], ",", 
         RowBox[{"FontFamily", "\[Rule]", "\"\<Century Gothic\>\""}], ",", 
         "16", ",", 
         RowBox[{"GrayLevel", "[", "0", "]"}]}], "]"}], ",", 
       RowBox[{"Scaled", "[", 
        RowBox[{"{", 
         RowBox[{"0.5", ",", "0.2"}], "}"}], "]"}]}], "]"}]}]}], 
   "]"}]}], "\[IndentingNewLine]", 
 RowBox[{
  RowBox[{"convergencePlot", ":=", 
   RowBox[{"Quiet", "[", 
    RowBox[{"ListLinePlot", "[", 
     RowBox[{
      RowBox[{"{", 
       RowBox[{
        FractionBox["forceConv", "0.3"], ",", "energyConv"}], "}"}], ",", 
      RowBox[{"Joined", "\[Rule]", "True"}], ",", 
      RowBox[{"PlotRange", "\[Rule]", 
       RowBox[{"{", 
        RowBox[{
         RowBox[{"{", 
          RowBox[{"0", ",", 
           RowBox[{"Max", "[", 
            RowBox[{"100", ",", 
             RowBox[{"Length", "[", "forceConv", "]"}]}], "]"}]}], "}"}], ",", 
         RowBox[{"{", 
          RowBox[{"0", ",", "1.5"}], "}"}]}], "}"}]}], ",", 
      RowBox[{"InterpolationOrder", "\[Rule]", "3"}], ",", 
      RowBox[{"FrameLabel", "\[Rule]", 
       RowBox[{"{", 
        RowBox[{
         RowBox[{"HoldForm", "[", "\"\<NEB Iterations\>\"", "]"}], ",", 
         RowBox[{"RawBoxes", "[", 
          RowBox[{"RowBox", "[", 
           RowBox[{"{", 
            RowBox[{"\"\<\>\"", ",", "\"\< \>\"", ",", 
             RowBox[{"RowBox", "[", 
              RowBox[{"{", 
               RowBox[{"\"\<(\>\"", ",", 
                RowBox[{"RowBox", "[", 
                 RowBox[{"{", 
                  RowBox[{
                  "\"\<a\>\"", ",", "\"\<.\>\"", ",", "\"\<u\>\"", ",", 
                   "\"\<.\>\""}], "}"}], "]"}], ",", "\"\<)\>\""}], "}"}], 
              "]"}]}], "}"}], "]"}], "]"}]}], "}"}]}], ",", 
      RowBox[{"PlotLabel", "\[Rule]", 
       RowBox[{"HoldForm", "[", "\"\<Convergence\>\"", "]"}]}], ",", 
      RowBox[{"LabelStyle", "\[Rule]", 
       RowBox[{"{", 
        RowBox[{
         RowBox[{"FontFamily", "\[Rule]", "\"\<Century Gothic\>\""}], ",", 
         "16", ",", 
         RowBox[{"GrayLevel", "[", "0", "]"}]}], "}"}]}], ",", 
      RowBox[{"Frame", "\[Rule]", "Automatic"}], ",", 
      RowBox[{"Axes", "\[Rule]", "False"}], ",", 
      RowBox[{"PlotStyle", "\[Rule]", 
       RowBox[{"{", 
        RowBox[{
         InterpretationBox[
          ButtonBox[
           TooltipBox[
            RowBox[{
             GraphicsBox[{
               {GrayLevel[0], RectangleBox[{0, 0}]}, 
               {GrayLevel[0], RectangleBox[{1, -1}]}, 
               {RGBColor[0.790588, 0.201176, 0.], 
                RectangleBox[{0, -1}, {2, 1}]}},
              AspectRatio->1,
              Frame->True,
              
              FrameStyle->RGBColor[
               0.5270586666666667, 0.13411733333333334`, 0.],
              FrameTicks->None,
              
              ImageSize->
               Dynamic[{
                Automatic, 
                 1.35 (CurrentValue["FontCapHeight"]/AbsoluteCurrentValue[
                  Magnification])}],
              PlotRangePadding->None], "\[InvisibleSpace]"}],
            "RGBColor[0.790588, 0.201176, 0.]"],
           Appearance->None,
           BaseStyle->{},
           BaselinePosition->Baseline,
           ButtonFunction:>With[{Typeset`box$ = EvaluationBox[]}, 
             If[
              Not[
               AbsoluteCurrentValue["Deployed"]], 
              SelectionMove[Typeset`box$, All, Expression]; 
              FrontEnd`Private`$ColorSelectorInitialAlpha = 1; 
              FrontEnd`Private`$ColorSelectorInitialColor = 
               RGBColor[0.790588, 0.201176, 0.]; 
              FrontEnd`Private`$ColorSelectorUseMakeBoxes = True; 
              MathLink`CallFrontEnd[
                FrontEnd`AttachCell[Typeset`box$, 
                 FrontEndResource["RGBColorValueSelector"], {
                 0, {Left, Bottom}}, {Left, Top}, 
                 "ClosingActions" -> {
                  "SelectionDeparture", "ParentChanged", "EvaluatorQuit"}]]]],
           DefaultBaseStyle->{},
           Evaluator->Automatic,
           Method->"Preemptive"],
          RGBColor[0.790588, 0.201176, 0.],
          Editable->False,
          Selectable->False], ",", 
         InterpretationBox[
          ButtonBox[
           TooltipBox[
            RowBox[{
             GraphicsBox[{
               {GrayLevel[0], RectangleBox[{0, 0}]}, 
               {GrayLevel[0], RectangleBox[{1, -1}]}, 
               {RGBColor[0., 0.596078, 0.109804], 
                RectangleBox[{0, -1}, {2, 1}]}},
              AspectRatio->1,
              Frame->True,
              
              FrameStyle->RGBColor[
               0., 0.39738533333333337`, 0.07320266666666667],
              FrameTicks->None,
              
              ImageSize->
               Dynamic[{
                Automatic, 
                 1.35 (CurrentValue["FontCapHeight"]/AbsoluteCurrentValue[
                  Magnification])}],
              PlotRangePadding->None], "\[InvisibleSpace]"}],
            "RGBColor[0., 0.596078, 0.109804]"],
           Appearance->None,
           BaseStyle->{},
           BaselinePosition->Baseline,
           ButtonFunction:>With[{Typeset`box$ = EvaluationBox[]}, 
             If[
              Not[
               AbsoluteCurrentValue["Deployed"]], 
              SelectionMove[Typeset`box$, All, Expression]; 
              FrontEnd`Private`$ColorSelectorInitialAlpha = 1; 
              FrontEnd`Private`$ColorSelectorInitialColor = 
               RGBColor[0., 0.596078, 0.109804]; 
              FrontEnd`Private`$ColorSelectorUseMakeBoxes = True; 
              MathLink`CallFrontEnd[
                FrontEnd`AttachCell[Typeset`box$, 
                 FrontEndResource["RGBColorValueSelector"], {
                 0, {Left, Bottom}}, {Left, Top}, 
                 "ClosingActions" -> {
                  "SelectionDeparture", "ParentChanged", "EvaluatorQuit"}]]]],
           DefaultBaseStyle->{},
           Evaluator->Automatic,
           Method->"Preemptive"],
          RGBColor[0., 0.596078, 0.109804],
          Editable->False,
          Selectable->False]}], "}"}]}], ",", 
      RowBox[{"PlotLegends", "\[Rule]", 
       RowBox[{"Placed", "[", 
        RowBox[{
         RowBox[{"LineLegend", "[", 
          RowBox[{
           RowBox[{"{", 
            RowBox[{
             InterpretationBox[
              ButtonBox[
               TooltipBox[
                RowBox[{
                 GraphicsBox[{
                   {GrayLevel[0], RectangleBox[{0, 0}]}, 
                   {GrayLevel[0], RectangleBox[{1, -1}]}, 
                   {RGBColor[0.790588, 0.201176, 0.], 
                    RectangleBox[{0, -1}, {2, 1}]}},
                  AspectRatio->1,
                  Frame->True,
                  
                  FrameStyle->RGBColor[
                   0.5270586666666667, 0.13411733333333334`, 0.],
                  FrameTicks->None,
                  
                  ImageSize->
                   Dynamic[{
                    Automatic, 
                    1.35 (CurrentValue["FontCapHeight"]/AbsoluteCurrentValue[
                    Magnification])}],
                  PlotRangePadding->None], "\[InvisibleSpace]"}],
                "RGBColor[0.790588, 0.201176, 0.]"],
               Appearance->None,
               BaseStyle->{},
               BaselinePosition->Baseline,
               ButtonFunction:>With[{Typeset`box$ = EvaluationBox[]}, 
                 If[
                  Not[
                   AbsoluteCurrentValue["Deployed"]], 
                  SelectionMove[Typeset`box$, All, Expression]; 
                  FrontEnd`Private`$ColorSelectorInitialAlpha = 1; 
                  FrontEnd`Private`$ColorSelectorInitialColor = 
                   RGBColor[0.790588, 0.201176, 0.]; 
                  FrontEnd`Private`$ColorSelectorUseMakeBoxes = True; 
                  MathLink`CallFrontEnd[
                    FrontEnd`AttachCell[Typeset`box$, 
                    FrontEndResource["RGBColorValueSelector"], {
                    0, {Left, Bottom}}, {Left, Top}, 
                    "ClosingActions" -> {
                    "SelectionDeparture", "ParentChanged", 
                    "EvaluatorQuit"}]]]],
               DefaultBaseStyle->{},
               Evaluator->Automatic,
               Method->"Preemptive"],
              RGBColor[0.790588, 0.201176, 0.],
              Editable->False,
              Selectable->False], ",", 
             InterpretationBox[
              ButtonBox[
               TooltipBox[
                RowBox[{
                 GraphicsBox[{
                   {GrayLevel[0], RectangleBox[{0, 0}]}, 
                   {GrayLevel[0], RectangleBox[{1, -1}]}, 
                   {RGBColor[0., 0.596078, 0.109804], 
                    RectangleBox[{0, -1}, {2, 1}]}},
                  AspectRatio->1,
                  Frame->True,
                  
                  FrameStyle->RGBColor[
                   0., 0.39738533333333337`, 0.07320266666666667],
                  FrameTicks->None,
                  
                  ImageSize->
                   Dynamic[{
                    Automatic, 
                    1.35 (CurrentValue["FontCapHeight"]/AbsoluteCurrentValue[
                    Magnification])}],
                  PlotRangePadding->None], "\[InvisibleSpace]"}],
                "RGBColor[0., 0.596078, 0.109804]"],
               Appearance->None,
               BaseStyle->{},
               BaselinePosition->Baseline,
               ButtonFunction:>With[{Typeset`box$ = EvaluationBox[]}, 
                 If[
                  Not[
                   AbsoluteCurrentValue["Deployed"]], 
                  SelectionMove[Typeset`box$, All, Expression]; 
                  FrontEnd`Private`$ColorSelectorInitialAlpha = 1; 
                  FrontEnd`Private`$ColorSelectorInitialColor = 
                   RGBColor[0., 0.596078, 0.109804]; 
                  FrontEnd`Private`$ColorSelectorUseMakeBoxes = True; 
                  MathLink`CallFrontEnd[
                    FrontEnd`AttachCell[Typeset`box$, 
                    FrontEndResource["RGBColorValueSelector"], {
                    0, {Left, Bottom}}, {Left, Top}, 
                    "ClosingActions" -> {
                    "SelectionDeparture", "ParentChanged", 
                    "EvaluatorQuit"}]]]],
               DefaultBaseStyle->{},
               Evaluator->Automatic,
               Method->"Preemptive"],
              RGBColor[0., 0.596078, 0.109804],
              Editable->False,
              Selectable->False]}], "}"}], ",", 
           RowBox[{"{", 
            RowBox[{
            "\"\<Max. Force\>\"", ",", "\"\<\[CapitalDelta]E barrier\>\""}], 
            "}"}], ",", 
           RowBox[{"LegendFunction", "\[Rule]", 
            RowBox[{"(", 
             RowBox[{
              RowBox[{"Framed", "[", 
               RowBox[{"#", ",", 
                RowBox[{"RoundingRadius", "\[Rule]", "5"}], ",", 
                RowBox[{"Background", "\[Rule]", "White"}]}], "]"}], "&"}], 
             ")"}]}], ",", 
           RowBox[{"LegendMargins", "\[Rule]", "2"}]}], "]"}], ",", 
         RowBox[{"Scaled", "[", 
          RowBox[{"{", 
           RowBox[{"0.8", ",", "0.8"}], "}"}], "]"}]}], "]"}]}]}], "]"}], 
    "]"}]}], "\[IndentingNewLine]"}], "\[IndentingNewLine]", 
 RowBox[{"nebPlots", ":=", 
  RowBox[{"GraphicsGrid", "[", "\[IndentingNewLine]", 
   RowBox[{
    RowBox[{"{", "\[IndentingNewLine]", 
     RowBox[{
      RowBox[{"{", 
       RowBox[{
        RowBox[{"energySurfaceWithImagesPlot", "[", "True", "]"}], ",", 
        "forcesPlot"}], "}"}], ",", "\[IndentingNewLine]", 
      RowBox[{"{", 
       RowBox[{"energyProfilePlot", ",", "convergencePlot"}], "}"}]}], "}"}], 
    ",", 
    RowBox[{"ImageSize", "\[Rule]", 
     RowBox[{"{", 
      RowBox[{"900", ",", "700"}], "}"}]}]}], "]"}]}]}], "Input",
 InitializationCell->True,
 CellChangeTimes->{{3.6377669887554092`*^9, 3.6377670003517714`*^9}, {
   3.6377672112676015`*^9, 3.6377672117832355`*^9}, {3.637767244700467*^9, 
   3.6377672452160463`*^9}, {3.6377677844874015`*^9, 3.637767785706157*^9}, {
   3.6377679230736*^9, 3.6377679445127687`*^9}, {3.637768071413801*^9, 
   3.637768073718582*^9}, {3.6377683850613995`*^9, 3.637768403547484*^9}, {
   3.6377684388018217`*^9, 3.637768503337116*^9}, {3.637768551218728*^9, 
   3.6377685671269164`*^9}, {3.637768785193155*^9, 3.6377689061431704`*^9}, {
   3.6377695033330617`*^9, 3.637769521548561*^9}, {3.63776955781464*^9, 
   3.637769568545189*^9}, {3.637771447576838*^9, 3.637771449701051*^9}, {
   3.6377722299726725`*^9, 3.6377723495334787`*^9}, {3.6377723921245112`*^9, 
   3.6377725092848654`*^9}, 3.6377730641551056`*^9, {3.6377732564231434`*^9, 
   3.637773271259448*^9}, {3.637773849281325*^9, 3.637773879655799*^9}, {
   3.637773916806267*^9, 3.637773985477996*^9}, {3.6377740664816527`*^9, 
   3.6377740666848392`*^9}, 3.637774169913727*^9, {3.637774394418466*^9, 
   3.6377744364655123`*^9}, {3.6377745003400764`*^9, 
   3.6377745064503775`*^9}, {3.637774584938944*^9, 3.637774693907897*^9}, {
   3.637774736490868*^9, 3.63777481512233*^9}, 3.63777500311007*^9}]
}, Closed]],

Cell[CellGroupData[{

Cell["NEB method", "Subsubsection",
 CellChangeTimes->{{3.637768133527361*^9, 3.637768135433654*^9}}],

Cell[BoxData[{
 RowBox[{
  RowBox[{"calculateForces", ":=", 
   RowBox[{"Module", "[", 
    RowBox[{
     RowBox[{"{", 
      RowBox[{"k", "=", "3.43345"}], " ", 
      RowBox[{"(*", " ", 
       RowBox[{"arbitrary", " ", "spring", " ", "constant"}], " ", "*)"}], 
      "}"}], ",", "\[IndentingNewLine]", 
     RowBox[{
      RowBox[{"delV", "=", 
       RowBox[{"g", "/@", 
        RowBox[{"images", "[", 
         RowBox[{"[", 
          RowBox[{"2", ";;", 
           RowBox[{"-", "2"}]}], "]"}], "]"}]}]}], ";", "\[IndentingNewLine]", 
      RowBox[{"fs", "=", 
       RowBox[{"k", " ", 
        RowBox[{"Differences", "[", 
         RowBox[{"images", ",", "2"}], "]"}]}]}], ";", "\[IndentingNewLine]", 
      RowBox[{"\[Tau]", "=", 
       RowBox[{"Normalize", "/@", 
        RowBox[{"MovingAverage", "[", 
         RowBox[{
          RowBox[{"Differences", "[", "images", "]"}], ",", "2"}], "]"}]}]}], 
      ";", "\[IndentingNewLine]", 
      RowBox[{"f", "=", 
       RowBox[{"-", 
        RowBox[{"(", 
         RowBox[{"delV", "-", 
          RowBox[{
           RowBox[{"MapThread", "[", 
            RowBox[{"Dot", ",", 
             RowBox[{"{", 
              RowBox[{"delV", ",", "\[Tau]"}], "}"}]}], "]"}], " ", 
           "\[Tau]"}], "-", 
          RowBox[{
           RowBox[{"MapThread", "[", 
            RowBox[{"Dot", ",", 
             RowBox[{"{", 
              RowBox[{"fs", ",", "\[Tau]"}], "}"}]}], "]"}], " ", 
           "\[Tau]"}]}], ")"}]}]}], ";", "\[IndentingNewLine]", 
      RowBox[{"f", "=", 
       RowBox[{"Append", "[", 
        RowBox[{
         RowBox[{"Prepend", "[", 
          RowBox[{"f", ",", 
           RowBox[{"-", 
            RowBox[{"g", "[", 
             RowBox[{"First", "[", "images", "]"}], "]"}]}]}], "]"}], ",", 
         RowBox[{"-", 
          RowBox[{"g", "[", 
           RowBox[{"Last", "[", "images", "]"}], "]"}]}]}], "]"}]}], ";"}]}], 
    "\[IndentingNewLine]", "]"}]}], 
  "\[IndentingNewLine]"}], "\[IndentingNewLine]", 
 RowBox[{
  RowBox[{"nebMethod", "[", 
   RowBox[{
    RowBox[{"maxIterations_:", "100"}], ",", 
    RowBox[{"forceConvergenceThreshold_:", "0.001"}]}], "]"}], ":=", 
  RowBox[{"Module", "[", 
   RowBox[{
    RowBox[{"{", 
     RowBox[{"dt", "=", "0.1"}], " ", 
     RowBox[{"(*", " ", 
      RowBox[{"arbitrary", " ", "time", " ", "step"}], " ", "*)"}], "}"}], 
    ",", "\[IndentingNewLine]", "\[IndentingNewLine]", 
    RowBox[{
     RowBox[{"forceConv", "=", 
      RowBox[{"{", "}"}]}], ";", "\[IndentingNewLine]", 
     RowBox[{"energyConv", "=", 
      RowBox[{"{", "}"}]}], ";", "\[IndentingNewLine]", "\[IndentingNewLine]", 
     RowBox[{"Do", "[", "\[IndentingNewLine]", 
      RowBox[{
       RowBox[{
        RowBox[{
        "calculateForces", "\[IndentingNewLine]", "\[IndentingNewLine]", 
         RowBox[{"Pause", "[", "0.05", "]"}]}], ";", "\[IndentingNewLine]", 
        RowBox[{"images", "=", 
         RowBox[{"images", "+", 
          RowBox[{"f", " ", "dt"}]}]}], ";", "\[IndentingNewLine]", 
        RowBox[{"forceConv", "=", 
         RowBox[{"Append", "[", 
          RowBox[{"forceConv", ",", 
           RowBox[{"Max", "[", 
            RowBox[{"Norm", "/@", "f"}], "]"}]}], "]"}]}], ";", 
        RowBox[{"energyConv", "=", 
         RowBox[{"Append", "[", 
          RowBox[{"energyConv", ",", 
           RowBox[{
            RowBox[{"Max", "[", 
             RowBox[{"e", "/@", "images"}], "]"}], "-", 
            RowBox[{"Min", "[", 
             RowBox[{"e", "/@", "images"}], "]"}]}]}], "]"}]}], ";", 
        "\[IndentingNewLine]", "\[IndentingNewLine]", 
        RowBox[{"If", "[", 
         RowBox[{
          RowBox[{
           RowBox[{"Max", "[", 
            RowBox[{"Norm", "/@", "f"}], "]"}], "<", 
           "forceConvergenceThreshold"}], ",", 
          RowBox[{"Break", "[", "]"}]}], "]"}], ";"}], " ", 
       RowBox[{"(*", " ", 
        RowBox[{
        "breaks", " ", "the", " ", "Do", " ", "loop", " ", "when", " ", "the",
          " ", "largest", " ", "force", " ", "is", " ", "sufficiently", " ", 
         "small"}], " ", "*)"}], "\[IndentingNewLine]", "\[IndentingNewLine]",
        ",", 
       RowBox[{"{", 
        RowBox[{"i", ",", "maxIterations"}], "}"}]}], "]"}]}]}], 
   "\[IndentingNewLine]", "]"}]}]}], "Input",
 InitializationCell->True,
 CellChangeTimes->{{3.6377669887554092`*^9, 3.6377670003517714`*^9}, {
  3.6377672112676015`*^9, 3.6377672117832355`*^9}, {3.637767244700467*^9, 
  3.6377672452160463`*^9}, {3.6377677844874015`*^9, 3.6377678960893583`*^9}, {
  3.637767974777681*^9, 3.6377679824530325`*^9}, {3.63776817683557*^9, 
  3.6377683285814404`*^9}, {3.6377693066002235`*^9, 3.637769336110358*^9}, {
  3.637771928033378*^9, 3.6377719870027227`*^9}}]
}, Closed]]
}, Closed]],

Cell[CellGroupData[{

Cell["Simple NEB", "Subsection",
 CellChangeTimes->{{3.637767282570655*^9, 3.637767284086258*^9}}],

Cell[CellGroupData[{

Cell["Potential energy surface (PES) and its symmetry", "Subsubsection",
 CellChangeTimes->{{3.6377690559039974`*^9, 3.637769109605328*^9}, {
  3.637770734216598*^9, 3.637770736185375*^9}}],

Cell["e[{x,y}] is our example energy landscape.", "Text",
 CellChangeTimes->{{3.6377665910461273`*^9, 3.637766635873633*^9}}],

Cell[BoxData[{
 RowBox[{"e", "[", 
  RowBox[{"{", 
   RowBox[{"x", ",", "y"}], "}"}], 
  "]"}], "\[IndentingNewLine]", "contourPlot"}], "Input",
 CellChangeTimes->{{3.6377669029272475`*^9, 3.637766913324719*^9}, {
  3.6377669685749116`*^9, 3.637767019606826*^9}}],

Cell[TextData[{
 "We note that it has the following symmetries: mirror across x ",
 Cell[BoxData[
  FormBox[
   RowBox[{"(", 
    SubscriptBox["m", "x"]}], TraditionalForm]]],
 "),"
}], "Text",
 CellChangeTimes->{{3.6377666995900717`*^9, 3.6377668017178187`*^9}, {
  3.63776703906586*^9, 3.637767039440881*^9}}],

Cell[BoxData[
 RowBox[{
  RowBox[{"e", "[", 
   RowBox[{"{", 
    RowBox[{"x", ",", "y"}], "}"}], "]"}], "==", 
  RowBox[{"e", "[", 
   RowBox[{
    RowBox[{"(", GridBox[{
       {
        RowBox[{"-", "1"}], "0"},
       {"0", "1"}
      }], ")"}], ".", 
    RowBox[{"{", 
     RowBox[{"x", ",", "y"}], "}"}]}], "]"}], " ", 
  RowBox[{"(*", " ", 
   RowBox[{
    RowBox[{"(", GridBox[{
       {
        RowBox[{"-", "1"}], "0"},
       {"0", "1"}
      }], ")"}], " ", "represents", " ", "the", " ", "mirror", " ", "across", 
    " ", "x"}], " ", "*)"}]}]], "Input",
 CellChangeTimes->{{3.637766640264313*^9, 3.6377666568132086`*^9}, {
  3.637770598869892*^9, 3.637770624137974*^9}}],

Cell[TextData[{
 "mirror across y ",
 Cell[BoxData[
  FormBox[
   RowBox[{"(", 
    SubscriptBox["m", "y"]}], TraditionalForm]]],
 "),"
}], "Text",
 CellChangeTimes->{{3.6377668094087877`*^9, 3.6377668186040325`*^9}, {
  3.637766865852036*^9, 3.637766866602087*^9}}],

Cell[BoxData[
 RowBox[{
  RowBox[{"e", "[", 
   RowBox[{"{", 
    RowBox[{"x", ",", "y"}], "}"}], "]"}], "==", 
  RowBox[{"e", "[", 
   RowBox[{
    RowBox[{"(", GridBox[{
       {"1", "0"},
       {"0", 
        RowBox[{"-", "1"}]}
      }], ")"}], ".", 
    RowBox[{"{", 
     RowBox[{"x", ",", "y"}], "}"}]}], "]"}]}]], "Input",
 CellChangeTimes->{{3.637766676793975*^9, 3.637766678387762*^9}, {
  3.6377706346301727`*^9, 3.637770639898681*^9}}],

Cell[TextData[{
 "and 180\[Degree] rotation about the origin ",
 Cell[BoxData[
  FormBox[
   RowBox[{"(", "2"}], TraditionalForm]]],
 ")."
}], "Text",
 CellChangeTimes->{{3.637766826179389*^9, 3.6377668623432245`*^9}}],

Cell[BoxData[
 RowBox[{
  RowBox[{"e", "[", 
   RowBox[{"{", 
    RowBox[{"x", ",", "y"}], "}"}], "]"}], "==", 
  RowBox[{"e", "[", 
   RowBox[{
    RowBox[{"(", GridBox[{
       {
        RowBox[{"-", "1"}], "0"},
       {"0", 
        RowBox[{"-", "1"}]}
      }], ")"}], ".", 
    RowBox[{"{", 
     RowBox[{"x", ",", "y"}], "}"}]}], "]"}]}]], "Input",
 CellChangeTimes->{
  3.6377666819033995`*^9, {3.6377706441594763`*^9, 3.6377706482689095`*^9}}],

Cell["The full symmetry group is denoted mm2.", "Text",
 CellChangeTimes->{{3.6377668751005945`*^9, 3.6377668849123435`*^9}, {
   3.637767085427808*^9, 3.63776713566914*^9}, {3.6377673746570044`*^9, 
   3.6377674423156133`*^9}, 3.63776907967293*^9}]
}, Open  ]],

Cell[CellGroupData[{

Cell["Straight path with m*m2* symmetry", "Subsubsection",
 CellChangeTimes->{{3.6377691224998817`*^9, 3.637769135467137*^9}}],

Cell[BoxData["clearPreviousOutputCells"], "Input",
 CellChangeTimes->{{3.6377711812838373`*^9, 3.6377711960347843`*^9}, {
   3.6377712717203474`*^9, 3.6377713151364307`*^9}, {3.637771412671274*^9, 
   3.637771434935381*^9}, 3.637771483833688*^9}],

Cell["\<\
path[\[Lambda]] is a path straight across the energy landscape, passing \
through a maximum and connecting to minima.  This is the path that would be \
typically automatically selected by default in an NEB implementation like \
VTST or neb.x.\
\>", "Text",
 CellChangeTimes->{{3.6377668751005945`*^9, 3.6377668849123435`*^9}, {
  3.637767085427808*^9, 3.63776713566914*^9}, {3.6377673746570044`*^9, 
  3.6377674423156133`*^9}, {3.63776907967293*^9, 3.6377690816573343`*^9}}],

Cell[BoxData[
 RowBox[{
  RowBox[{"path", "[", "\[Lambda]_", "]"}], ":=", 
  RowBox[{"{", 
   RowBox[{
    RowBox[{"2.335", "\[Lambda]"}], ",", "0"}], "}"}]}]], "Input",
 CellChangeTimes->{{3.637767158836228*^9, 3.637767181531455*^9}, {
   3.637767319621955*^9, 3.63776735688906*^9}, 3.6377674538362308`*^9, {
   3.6377689696029196`*^9, 3.637768970024825*^9}}],

Cell["\<\
The path breaks the mm2 symmetry of the PES to m, but including operations \
that reverse the path variable increases the symmetry to m*m2*.

Operations that do not reverse the path variable:\
\>", "Text",
 CellChangeTimes->{{3.63777001738708*^9, 3.6377700347851496`*^9}, {
  3.6377705141400633`*^9, 3.637770541128872*^9}, {3.6377707218870926`*^9, 
  3.637770753032179*^9}, {3.637770821597747*^9, 3.637770833800975*^9}, {
  3.6377708662858934`*^9, 3.637770885389616*^9}}],

Cell[BoxData[{
 RowBox[{
  RowBox[{
   RowBox[{
    RowBox[{
     RowBox[{"path", "[", "\[Lambda]", "]"}], "==", 
     RowBox[{
      RowBox[{"(", GridBox[{
         {
          RowBox[{"-", "1"}], "0"},
         {"0", "1"}
        }], ")"}], ".", 
      RowBox[{"path", "[", "\[Lambda]", "]"}]}]}], "//", "Simplify"}], "//", 
   "TrueQ"}], " ", 
  RowBox[{"(*", " ", 
   SubscriptBox["m", "x"], " ", "*)"}]}], "\[IndentingNewLine]", 
 RowBox[{
  RowBox[{
   RowBox[{
    RowBox[{
     RowBox[{"path", "[", "\[Lambda]", "]"}], "==", 
     RowBox[{
      RowBox[{"(", GridBox[{
         {"1", "0"},
         {"0", 
          RowBox[{"-", "1"}]}
        }], ")"}], ".", 
      RowBox[{"path", "[", "\[Lambda]", "]"}]}]}], "//", "Simplify"}], "//", 
   "TrueQ"}], "  ", 
  RowBox[{"(*", " ", 
   SubscriptBox["m", "y"], " ", "*)"}]}], "\[IndentingNewLine]", 
 RowBox[{
  RowBox[{
   RowBox[{
    RowBox[{"path", "[", "\[Lambda]", "]"}], "==", 
    RowBox[{
     RowBox[{"(", GridBox[{
        {
         RowBox[{"-", "1"}], "0"},
        {"0", 
         RowBox[{"-", "1"}]}
       }], ")"}], ".", 
     RowBox[{"path", "[", "\[Lambda]", "]"}]}]}], "//", "Simplify"}], "//", 
  "TrueQ", "  ", 
  RowBox[{"(*", " ", "2", " ", "*)"}]}]}], "Input",
 CellChangeTimes->{{3.637769715887599*^9, 3.637769722503018*^9}, {
   3.6377697727228994`*^9, 3.63776994701927*^9}, {3.637769980774294*^9, 
   3.6377699994072857`*^9}, {3.637770069613196*^9, 3.6377700795384674`*^9}, 
   3.6377703540814757`*^9, {3.6377704416369886`*^9, 3.6377705069194636`*^9}, {
   3.637770560308175*^9, 3.637770580241967*^9}, {3.6377706615004463`*^9, 
   3.637770675804268*^9}, {3.637770988313594*^9, 3.637771004977403*^9}}],

Cell["Path variable reversing operations:", "Text",
 CellChangeTimes->{{3.637770759263487*^9, 3.6377708198367767`*^9}, {
  3.6377708955883565`*^9, 3.6377709059635563`*^9}}],

Cell[BoxData[{
 RowBox[{
  RowBox[{
   RowBox[{
    RowBox[{
     RowBox[{"path", "[", "\[Lambda]", "]"}], "==", 
     RowBox[{
      RowBox[{"(", GridBox[{
         {
          RowBox[{"-", "1"}], "0"},
         {"0", "1"}
        }], ")"}], ".", 
      RowBox[{"path", "[", 
       RowBox[{"-", "\[Lambda]"}], "]"}]}]}], "//", "Simplify"}], "//", 
   "TrueQ"}], "  ", 
  RowBox[{"(*", " ", 
   SuperscriptBox[
    SubscriptBox["m", "x"], "*"], " ", "*)"}]}], "\[IndentingNewLine]", 
 RowBox[{
  RowBox[{
   RowBox[{
    RowBox[{
     RowBox[{"path", "[", "\[Lambda]", "]"}], "==", 
     RowBox[{
      RowBox[{"(", GridBox[{
         {"1", "0"},
         {"0", 
          RowBox[{"-", "1"}]}
        }], ")"}], ".", 
      RowBox[{"path", "[", 
       RowBox[{"-", "\[Lambda]"}], "]"}]}]}], "//", "Simplify"}], "//", 
   "TrueQ"}], "  ", 
  RowBox[{"(*", " ", 
   SuperscriptBox[
    SubscriptBox["m", "y"], "*"], " ", "*)"}]}], "\[IndentingNewLine]", 
 RowBox[{
  RowBox[{
   RowBox[{
    RowBox[{"path", "[", "\[Lambda]", "]"}], "==", 
    RowBox[{
     RowBox[{"(", GridBox[{
        {
         RowBox[{"-", "1"}], "0"},
        {"0", 
         RowBox[{"-", "1"}]}
       }], ")"}], ".", 
     RowBox[{"path", "[", 
      RowBox[{"-", "\[Lambda]"}], "]"}]}]}], "//", "Simplify"}], "//", 
  "TrueQ", "   ", 
  RowBox[{"(*", " ", 
   SuperscriptBox["2", "*"], " ", "*)"}]}]}], "Input",
 CellChangeTimes->{{3.637769715887599*^9, 3.637769722503018*^9}, {
   3.6377697727228994`*^9, 3.63776994701927*^9}, {3.637769980774294*^9, 
   3.6377699994072857`*^9}, {3.637770069613196*^9, 3.6377700795384674`*^9}, 
   3.6377703540814757`*^9, {3.6377704416369886`*^9, 3.6377705069194636`*^9}, {
   3.637770560308175*^9, 3.637770569117998*^9}, 3.6377708404417515`*^9, {
   3.6377709113015013`*^9, 3.637770912988283*^9}, {3.6377710089698505`*^9, 
   3.637771033753793*^9}}],

Cell["\<\
Only the operations that do not reverse the path variable are accounted for \
in current NEB implementations.\
\>", "Text",
 CellChangeTimes->{{3.637770934821771*^9, 3.637770978121784*^9}}],

Cell["\<\
We will use 21 images evenly sampled along our path.  Note the path and the \
energy profile.\
\>", "Text",
 CellChangeTimes->{{3.6377675840077486`*^9, 3.6377676075241375`*^9}, {
  3.637769190915971*^9, 3.637769191994112*^9}, {3.6377692304493217`*^9, 
  3.6377692456239805`*^9}}],

Cell[BoxData[{
 RowBox[{
  RowBox[{"images", "=", 
   RowBox[{"Table", "[", 
    RowBox[{
     RowBox[{"path", "[", "\[Lambda]", "]"}], ",", 
     RowBox[{"{", 
      RowBox[{"\[Lambda]", ",", 
       RowBox[{"-", "1"}], ",", "1", ",", "0.1"}], "}"}]}], "]"}]}], 
  ";"}], "\[IndentingNewLine]", 
 RowBox[{"energySurfaceWithImagesPlot", "[", 
  "]"}], "\[IndentingNewLine]", "energyProfilePlot"}], "Input",
 CellChangeTimes->{{3.6377674770818057`*^9, 3.637767549253315*^9}, {
  3.637767615786131*^9, 3.6377676202705064`*^9}, {3.637767693284294*^9, 
  3.637767702628173*^9}, {3.63776893441136*^9, 3.637768939011036*^9}, {
  3.6377691782372303`*^9, 3.6377692161108503`*^9}, {3.637769693456717*^9, 
  3.637769695019201*^9}, {3.6377725978738213`*^9, 3.637772597936318*^9}, {
  3.6377861803054094`*^9, 3.6377861968247433`*^9}}],

Cell["The initial forces along this path are zero.", "Text",
 CellChangeTimes->{{3.637769254965248*^9, 3.6377692698355117`*^9}, {
  3.6377694440694427`*^9, 3.6377694485538816`*^9}}],

Cell[BoxData[{"calculateForces", "\[IndentingNewLine]", "forcesPlot"}], \
"Input",
 CellChangeTimes->{{3.6377689858191404`*^9, 3.6377689880596895`*^9}, {
  3.6377694521164446`*^9, 3.637769454444533*^9}, {3.637772005861664*^9, 
  3.63777200859505*^9}}],

Cell["\<\
Because the forces are balanced by distortion symmetry, NEB iterations cannot \
reduce the barrier.\
\>", "Text",
 CellChangeTimes->{{3.6377695932982087`*^9, 3.63776967713335*^9}}],

Cell[BoxData[{
 RowBox[{"Dynamic", "[", "convergencePlot", "]"}], "\[IndentingNewLine]", 
 RowBox[{"nebMethod", "[", 
  RowBox[{"100", " ", 
   RowBox[{"(*", " ", 
    RowBox[{"max", " ", "iterations"}], " ", "*)"}], ",", 
   RowBox[{"-", "1"}]}], 
  RowBox[{"(*", " ", 
   RowBox[{
   "negative", " ", "convergence", " ", "threshold", " ", "means", " ", 
    "convergence", " ", "is", " ", "ignored"}], " ", "*)"}], " ", 
  "]"}]}], "Input",
 CellChangeTimes->{{3.6377686189953976`*^9, 3.6377686523059874`*^9}, {
  3.6377693503429565`*^9, 3.6377694044228334`*^9}, {3.637769463386677*^9, 
  3.637769491218074*^9}, {3.637771132687989*^9, 3.6377711653697853`*^9}}],

Cell["\<\
The final path after 100 NEB iterations is identical to the original:\
\>", "Text",
 CellChangeTimes->{{3.6377710896156793`*^9, 3.6377711225101643`*^9}}],

Cell[BoxData[{
 RowBox[{"energySurfaceWithImagesPlot", "[", 
  "]"}], "\[IndentingNewLine]", "energyProfilePlot"}], "Input",
 CellChangeTimes->{{3.637772567164321*^9, 3.637772579907211*^9}, 
   3.6377862253865066`*^9}]
}, Open  ]],

Cell[CellGroupData[{

Cell["Path with trivial symmetry", "Subsubsection",
 CellChangeTimes->{{3.6377691224998817`*^9, 3.637769135467137*^9}, {
  3.6377715252621927`*^9, 3.637771530885414*^9}}],

Cell[BoxData["clearPreviousOutputCells"], "Input",
 CellChangeTimes->{{3.6377711812838373`*^9, 3.6377711960347843`*^9}, {
   3.6377712717203474`*^9, 3.6377713151364307`*^9}, {3.637771412671274*^9, 
   3.637771434935381*^9}, 3.637771483833688*^9}],

Cell["\<\
Small random symmetry breaking displacements that fix the end points are \
incorporated into path[\[Lambda]] now.\
\>", "Text",
 CellChangeTimes->{{3.6377668751005945`*^9, 3.6377668849123435`*^9}, {
  3.637767085427808*^9, 3.63776713566914*^9}, {3.6377673746570044`*^9, 
  3.6377674423156133`*^9}, {3.63776907967293*^9, 3.6377690816573343`*^9}, {
  3.637771642619412*^9, 3.637771681772691*^9}, {3.6377721221730633`*^9, 
  3.637772131875313*^9}}],

Cell[BoxData[
 RowBox[{
  RowBox[{"path", "[", "\[Lambda]_", "]"}], ":=", 
  RowBox[{
   RowBox[{"{", 
    RowBox[{
     RowBox[{"2.335", "\[Lambda]"}], ",", "0"}], "}"}], "+", 
   RowBox[{
    RowBox[{"RandomReal", "[", 
     RowBox[{
      RowBox[{"{", 
       RowBox[{
        RowBox[{"-", "0.05"}], ",", "0.05"}], "}"}], ",", 
      RowBox[{"{", "2", "}"}]}], "]"}], 
    RowBox[{"(", 
     RowBox[{
      SuperscriptBox["\[Lambda]", "2"], "-", "1"}], ")"}]}]}]}]], "Input",
 CellChangeTimes->{{3.637767158836228*^9, 3.637767181531455*^9}, {
   3.637767319621955*^9, 3.63776735688906*^9}, 3.6377674538362308`*^9, {
   3.6377689696029196`*^9, 3.637768970024825*^9}, {3.6377715398778143`*^9, 
   3.637771613683893*^9}, {3.637771747797052*^9, 3.637771782902772*^9}, {
   3.637772100365736*^9, 3.6377721038970184`*^9}}],

Cell["\<\
The path breaks the mm2 symmetry of the PES to 1 and including starred \
operations does not increase the symmetry.

Operations that do not reverse the path variable:\
\>", "Text",
 CellChangeTimes->{{3.63777001738708*^9, 3.6377700347851496`*^9}, {
  3.6377705141400633`*^9, 3.637770541128872*^9}, {3.6377707218870926`*^9, 
  3.637770753032179*^9}, {3.637770821597747*^9, 3.637770833800975*^9}, {
  3.6377708662858934`*^9, 3.637770885389616*^9}, {3.637771696207367*^9, 
  3.6377717211244*^9}}],

Cell[BoxData[{
 RowBox[{
  RowBox[{
   RowBox[{
    RowBox[{
     RowBox[{"path", "[", "\[Lambda]", "]"}], "==", 
     RowBox[{
      RowBox[{"(", GridBox[{
         {
          RowBox[{"-", "1"}], "0"},
         {"0", "1"}
        }], ")"}], ".", 
      RowBox[{"path", "[", "\[Lambda]", "]"}]}]}], "//", "Simplify"}], "//", 
   "TrueQ"}], " ", 
  RowBox[{"(*", " ", 
   SubscriptBox["m", "x"], " ", "*)"}]}], "\[IndentingNewLine]", 
 RowBox[{
  RowBox[{
   RowBox[{
    RowBox[{
     RowBox[{"path", "[", "\[Lambda]", "]"}], "==", 
     RowBox[{
      RowBox[{"(", GridBox[{
         {"1", "0"},
         {"0", 
          RowBox[{"-", "1"}]}
        }], ")"}], ".", 
      RowBox[{"path", "[", "\[Lambda]", "]"}]}]}], "//", "Simplify"}], "//", 
   "TrueQ"}], "  ", 
  RowBox[{"(*", " ", 
   SubscriptBox["m", "y"], " ", "*)"}]}], "\[IndentingNewLine]", 
 RowBox[{
  RowBox[{
   RowBox[{
    RowBox[{"path", "[", "\[Lambda]", "]"}], "==", 
    RowBox[{
     RowBox[{"(", GridBox[{
        {
         RowBox[{"-", "1"}], "0"},
        {"0", 
         RowBox[{"-", "1"}]}
       }], ")"}], ".", 
     RowBox[{"path", "[", "\[Lambda]", "]"}]}]}], "//", "Simplify"}], "//", 
  "TrueQ", "  ", 
  RowBox[{"(*", " ", "2", " ", "*)"}]}]}], "Input",
 CellChangeTimes->{{3.637769715887599*^9, 3.637769722503018*^9}, {
   3.6377697727228994`*^9, 3.63776994701927*^9}, {3.637769980774294*^9, 
   3.6377699994072857`*^9}, {3.637770069613196*^9, 3.6377700795384674`*^9}, 
   3.6377703540814757`*^9, {3.6377704416369886`*^9, 3.6377705069194636`*^9}, {
   3.637770560308175*^9, 3.637770580241967*^9}, {3.6377706615004463`*^9, 
   3.637770675804268*^9}, {3.637770988313594*^9, 3.637771004977403*^9}}],

Cell["Path variable reversing operations:", "Text",
 CellChangeTimes->{{3.637770759263487*^9, 3.6377708198367767`*^9}, {
  3.6377708955883565`*^9, 3.6377709059635563`*^9}}],

Cell[BoxData[{
 RowBox[{
  RowBox[{
   RowBox[{
    RowBox[{
     RowBox[{"path", "[", "\[Lambda]", "]"}], "==", 
     RowBox[{
      RowBox[{"(", GridBox[{
         {
          RowBox[{"-", "1"}], "0"},
         {"0", "1"}
        }], ")"}], ".", 
      RowBox[{"path", "[", 
       RowBox[{"-", "\[Lambda]"}], "]"}]}]}], "//", "Simplify"}], "//", 
   "TrueQ"}], "  ", 
  RowBox[{"(*", " ", 
   SuperscriptBox[
    SubscriptBox["m", "x"], "*"], " ", "*)"}]}], "\[IndentingNewLine]", 
 RowBox[{
  RowBox[{
   RowBox[{
    RowBox[{
     RowBox[{"path", "[", "\[Lambda]", "]"}], "==", 
     RowBox[{
      RowBox[{"(", GridBox[{
         {"1", "0"},
         {"0", 
          RowBox[{"-", "1"}]}
        }], ")"}], ".", 
      RowBox[{"path", "[", 
       RowBox[{"-", "\[Lambda]"}], "]"}]}]}], "//", "Simplify"}], "//", 
   "TrueQ"}], "  ", 
  RowBox[{"(*", " ", 
   SuperscriptBox[
    SubscriptBox["m", "y"], "*"], " ", "*)"}]}], "\[IndentingNewLine]", 
 RowBox[{
  RowBox[{
   RowBox[{
    RowBox[{"path", "[", "\[Lambda]", "]"}], "==", 
    RowBox[{
     RowBox[{"(", GridBox[{
        {
         RowBox[{"-", "1"}], "0"},
        {"0", 
         RowBox[{"-", "1"}]}
       }], ")"}], ".", 
     RowBox[{"path", "[", 
      RowBox[{"-", "\[Lambda]"}], "]"}]}]}], "//", "Simplify"}], "//", 
  "TrueQ", "   ", 
  RowBox[{"(*", " ", 
   SuperscriptBox["2", "*"], " ", "*)"}]}]}], "Input",
 CellChangeTimes->{{3.637769715887599*^9, 3.637769722503018*^9}, {
   3.6377697727228994`*^9, 3.63776994701927*^9}, {3.637769980774294*^9, 
   3.6377699994072857`*^9}, {3.637770069613196*^9, 3.6377700795384674`*^9}, 
   3.6377703540814757`*^9, {3.6377704416369886`*^9, 3.6377705069194636`*^9}, {
   3.637770560308175*^9, 3.637770569117998*^9}, 3.6377708404417515`*^9, {
   3.6377709113015013`*^9, 3.637770912988283*^9}, {3.6377710089698505`*^9, 
   3.637771033753793*^9}}],

Cell["Note the path and the energy profile:", "Text",
 CellChangeTimes->{{3.6377675840077486`*^9, 3.6377676075241375`*^9}, {
  3.637769190915971*^9, 3.637769191994112*^9}, {3.6377692304493217`*^9, 
  3.6377692456239805`*^9}, {3.6377718325165377`*^9, 3.6377718344540873`*^9}}],

Cell[BoxData[{
 RowBox[{
  RowBox[{"images", "=", 
   RowBox[{"Table", "[", 
    RowBox[{
     RowBox[{"path", "[", "\[Lambda]", "]"}], ",", 
     RowBox[{"{", 
      RowBox[{"\[Lambda]", ",", 
       RowBox[{"-", "1"}], ",", "1", ",", "0.1"}], "}"}]}], "]"}]}], 
  ";"}], "\[IndentingNewLine]", 
 RowBox[{"energySurfaceWithImagesPlot", "[", 
  "]"}], "\[IndentingNewLine]", "energyProfilePlot"}], "Input",
 CellChangeTimes->{{3.6377674770818057`*^9, 3.637767549253315*^9}, {
  3.637767615786131*^9, 3.6377676202705064`*^9}, {3.637767693284294*^9, 
  3.637767702628173*^9}, {3.63776893441136*^9, 3.637768939011036*^9}, {
  3.6377691782372303`*^9, 3.6377692161108503`*^9}, {3.637769693456717*^9, 
  3.637769695019201*^9}, {3.6377726183591523`*^9, 3.6377726184216304`*^9}, {
  3.637772673321736*^9, 3.637772674134248*^9}, {3.637775096768547*^9, 
  3.6377751422987456`*^9}}],

Cell["\<\
The initial forces along this path are not zero and also not symmetrical.\
\>", "Text",
 CellChangeTimes->{{3.637769254965248*^9, 3.6377692698355117`*^9}, {
  3.6377694440694427`*^9, 3.6377694485538816`*^9}, {3.637772683219249*^9, 
  3.6377726923714476`*^9}}],

Cell[BoxData[{"calculateForces", "\[IndentingNewLine]", "forcesPlot"}], \
"Input",
 CellChangeTimes->{{3.6377689858191404`*^9, 3.6377689880596895`*^9}, {
  3.6377694521164446`*^9, 3.637769454444533*^9}, {3.6377718533397093`*^9, 
  3.637771860271591*^9}, {3.637772017782714*^9, 3.6377720199702454`*^9}}],

Cell["\<\
Because the forces are balanced by distortion symmetry, NEB iterations cannot \
reduce the barrier.\
\>", "Text",
 CellChangeTimes->{{3.6377695932982087`*^9, 3.63776967713335*^9}}],

Cell[BoxData[{
 RowBox[{"Dynamic", "[", "nebPlots", "]"}], "\[IndentingNewLine]", 
 RowBox[{"nebMethod", "[", "1000", " ", 
  RowBox[{"(*", " ", 
   RowBox[{"max", " ", "iterations"}], " ", "*)"}], " ", "]"}]}], "Input",
 CellChangeTimes->{{3.6377686189953976`*^9, 3.6377686523059874`*^9}, {
  3.6377693503429565`*^9, 3.6377694044228334`*^9}, {3.637769463386677*^9, 
  3.637769491218074*^9}, {3.637771132687989*^9, 3.6377711653697853`*^9}, {
  3.637775166014185*^9, 3.637775166373528*^9}, {3.637775197214601*^9, 
  3.637775216681492*^9}, {3.63777529928941*^9, 3.6377753392352095`*^9}}],

Cell["After convergence, the barrier is significantly lower.", "Text",
 CellChangeTimes->{{3.6377710896156793`*^9, 3.6377711225101643`*^9}, {
  3.637775498099307*^9, 3.637775510826723*^9}}]
}, Open  ]],

Cell[CellGroupData[{

Cell["Exploring paths whose symmetry is a subgroup of m*m2*", "Subsubsection",
 CellChangeTimes->{{3.6377691224998817`*^9, 3.637769135467137*^9}, {
  3.6377715252621927`*^9, 3.637771530885414*^9}, {3.637786317267252*^9, 
  3.637786384229154*^9}}],

Cell[BoxData["clearPreviousOutputCells"], "Input",
 CellChangeTimes->{{3.6377711812838373`*^9, 3.6377711960347843`*^9}, {
   3.6377712717203474`*^9, 3.6377713151364307`*^9}, {3.637771412671274*^9, 
   3.637771434935381*^9}, 3.637771483833688*^9}],

Cell["\<\
Small random symmetry breaking displacements that fix the end points are \
incorporated into path[\[Lambda]] now.\
\>", "Text",
 CellChangeTimes->{{3.6377668751005945`*^9, 3.6377668849123435`*^9}, {
  3.637767085427808*^9, 3.63776713566914*^9}, {3.6377673746570044`*^9, 
  3.6377674423156133`*^9}, {3.63776907967293*^9, 3.6377690816573343`*^9}, {
  3.637771642619412*^9, 3.637771681772691*^9}, {3.6377721221730633`*^9, 
  3.637772131875313*^9}}],

Cell[BoxData[
 RowBox[{
  RowBox[{"path", "[", "\[Lambda]_", "]"}], ":=", 
  RowBox[{
   RowBox[{"{", 
    RowBox[{
     RowBox[{"2.335", "\[Lambda]"}], ",", "0"}], "}"}], "+", 
   RowBox[{
    RowBox[{"RandomReal", "[", 
     RowBox[{
      RowBox[{"{", 
       RowBox[{
        RowBox[{"-", "0.05"}], ",", "0.05"}], "}"}], ",", 
      RowBox[{"{", "2", "}"}]}], "]"}], 
    RowBox[{"(", 
     RowBox[{
      SuperscriptBox["\[Lambda]", "2"], "-", "1"}], ")"}]}]}]}]], "Input",
 CellChangeTimes->{{3.637767158836228*^9, 3.637767181531455*^9}, {
   3.637767319621955*^9, 3.63776735688906*^9}, 3.6377674538362308`*^9, {
   3.6377689696029196`*^9, 3.637768970024825*^9}, {3.6377715398778143`*^9, 
   3.637771613683893*^9}, {3.637771747797052*^9, 3.637771782902772*^9}, {
   3.637772100365736*^9, 3.6377721038970184`*^9}, {3.6377864282901506`*^9, 
   3.6377865081113167`*^9}, {3.637786572193944*^9, 3.6377866186876526`*^9}}],

Cell["\<\
Symmetry to be applied to images (delete some to get other subgroups):\
\>", "Text",
 CellChangeTimes->{{3.6377866237589064`*^9, 3.6377866558857117`*^9}}],

Cell[BoxData[
 RowBox[{
  RowBox[{"symmetry", "=", "\[IndentingNewLine]", 
   RowBox[{"{", 
    RowBox[{
     RowBox[{"{", 
      RowBox[{
       RowBox[{"(", GridBox[{
          {"1", "0"},
          {"0", "1"}
         }], ")"}], ",", "Identity"}], "}"}], ",", "\[IndentingNewLine]", 
     RowBox[{"{", 
      RowBox[{
       RowBox[{"(", GridBox[{
          {
           RowBox[{"-", "1"}], "0"},
          {"0", "1"}
         }], ")"}], ",", "Reverse"}], "}"}], ",", "\[IndentingNewLine]", 
     RowBox[{"{", 
      RowBox[{
       RowBox[{"(", GridBox[{
          {"1", "0"},
          {"0", 
           RowBox[{"-", "1"}]}
         }], ")"}], ",", "Identity"}], "}"}], ",", "\[IndentingNewLine]", 
     RowBox[{"{", 
      RowBox[{
       RowBox[{"(", GridBox[{
          {
           RowBox[{"-", "1"}], "0"},
          {"0", 
           RowBox[{"-", "1"}]}
         }], ")"}], ",", "Reverse"}], "}"}]}], "}"}]}], ";"}]], "Input",
 CellChangeTimes->{{3.637767158836228*^9, 3.637767181531455*^9}, {
   3.637767319621955*^9, 3.63776735688906*^9}, 3.6377674538362308`*^9, {
   3.6377689696029196`*^9, 3.637768970024825*^9}, {3.6377715398778143`*^9, 
   3.637771613683893*^9}, {3.637771747797052*^9, 3.637771782902772*^9}, {
   3.637772100365736*^9, 3.6377721038970184`*^9}, {3.6377864282901506`*^9, 
   3.6377865081113167`*^9}, {3.637786572193944*^9, 3.6377866186876526`*^9}, 
   3.6377866657347927`*^9, 3.6377872723607883`*^9, 3.637787512554071*^9, {
   3.6377875602823753`*^9, 3.637787586462016*^9}, {3.6377876532078896`*^9, 
   3.637787659129819*^9}}],

Cell[BoxData[{
 RowBox[{
  RowBox[{"images", "=", 
   RowBox[{"Table", "[", 
    RowBox[{
     RowBox[{"path", "[", "\[Lambda]", "]"}], ",", 
     RowBox[{"{", 
      RowBox[{"\[Lambda]", ",", 
       RowBox[{"-", "1"}], ",", "1", ",", "0.1"}], "}"}]}], "]"}]}], 
  ";"}], "\[IndentingNewLine]", 
 RowBox[{
  RowBox[{
   RowBox[{"images", "=", 
    RowBox[{"Mean", "[", 
     RowBox[{
      RowBox[{
       RowBox[{
        RowBox[{"#", "[", 
         RowBox[{"[", "2", "]"}], "]"}], "[", 
        RowBox[{"images", ".", 
         RowBox[{"#", "[", 
          RowBox[{"[", "1", "]"}], "]"}]}], "]"}], "&"}], "/@", "symmetry"}], 
     "]"}]}], ";"}], 
  RowBox[{"(*", " ", 
   RowBox[{"averages", " ", "path", " ", "over", " ", "symmetries"}], " ", 
   "*)"}]}]}], "Input",
 CellChangeTimes->{{3.637786671516145*^9, 3.637786938414473*^9}, {
   3.637786979173752*^9, 3.6377870705670953`*^9}, 3.637787153367298*^9, 
   3.63778718368882*^9}],

Cell["Note the path and the energy profile:", "Text",
 CellChangeTimes->{{3.6377675840077486`*^9, 3.6377676075241375`*^9}, {
  3.637769190915971*^9, 3.637769191994112*^9}, {3.6377692304493217`*^9, 
  3.6377692456239805`*^9}, {3.6377718325165377`*^9, 3.6377718344540873`*^9}}],

Cell[BoxData[{
 RowBox[{"energySurfaceWithImagesPlot", "[", 
  "]"}], "\[IndentingNewLine]", "energyProfilePlot"}], "Input",
 CellChangeTimes->{{3.6377674770818057`*^9, 3.637767549253315*^9}, {
  3.637767615786131*^9, 3.6377676202705064`*^9}, {3.637767693284294*^9, 
  3.637767702628173*^9}, {3.63776893441136*^9, 3.637768939011036*^9}, {
  3.6377691782372303`*^9, 3.6377692161108503`*^9}, {3.637769693456717*^9, 
  3.637769695019201*^9}, {3.6377726183591523`*^9, 3.6377726184216304`*^9}, {
  3.637772673321736*^9, 3.637772674134248*^9}, {3.637775096768547*^9, 
  3.6377751422987456`*^9}, {3.6377871672099357`*^9, 3.637787169335018*^9}}],

Cell["\<\
The initial forces along this path are not zero and also not symmetrical.\
\>", "Text",
 CellChangeTimes->{{3.637769254965248*^9, 3.6377692698355117`*^9}, {
  3.6377694440694427`*^9, 3.6377694485538816`*^9}, {3.637772683219249*^9, 
  3.6377726923714476`*^9}}],

Cell[BoxData[{"calculateForces", "\[IndentingNewLine]", "forcesPlot"}], \
"Input",
 CellChangeTimes->{{3.6377689858191404`*^9, 3.6377689880596895`*^9}, {
  3.6377694521164446`*^9, 3.637769454444533*^9}, {3.6377718533397093`*^9, 
  3.637771860271591*^9}, {3.637772017782714*^9, 3.6377720199702454`*^9}}],

Cell["\<\
Because the forces are balanced by distortion symmetry, NEB iterations cannot \
reduce the barrier.\
\>", "Text",
 CellChangeTimes->{{3.6377695932982087`*^9, 3.63776967713335*^9}}],

Cell[BoxData[{
 RowBox[{"Dynamic", "[", "nebPlots", "]"}], "\[IndentingNewLine]", 
 RowBox[{"nebMethod", "[", "1000", " ", 
  RowBox[{"(*", " ", 
   RowBox[{"max", " ", "iterations"}], " ", "*)"}], " ", "]"}]}], "Input",
 CellChangeTimes->{{3.6377686189953976`*^9, 3.6377686523059874`*^9}, {
  3.6377693503429565`*^9, 3.6377694044228334`*^9}, {3.637769463386677*^9, 
  3.637769491218074*^9}, {3.637771132687989*^9, 3.6377711653697853`*^9}, {
  3.637775166014185*^9, 3.637775166373528*^9}, {3.637775197214601*^9, 
  3.637775216681492*^9}, {3.63777529928941*^9, 3.6377753392352095`*^9}}]
}, Open  ]],

Cell[CellGroupData[{

Cell["\<\
Convergence of randomly perturbed paths with trivial symmetry versus m* \
symmetry\
\>", "Subsubsection",
 CellChangeTimes->{{3.6377691224998817`*^9, 3.637769135467137*^9}, {
  3.6377715252621927`*^9, 3.637771530885414*^9}, {3.637786317267252*^9, 
  3.637786384229154*^9}, {3.6379352741180425`*^9, 3.6379353089242907`*^9}, {
  3.6379353604792075`*^9, 3.6379353650615244`*^9}, {3.637935447537318*^9, 
  3.6379354518329215`*^9}}],

Cell[BoxData["clearPreviousOutputCells"], "Input",
 CellChangeTimes->{{3.6377711812838373`*^9, 3.6377711960347843`*^9}, {
   3.6377712717203474`*^9, 3.6377713151364307`*^9}, {3.637771412671274*^9, 
   3.637771434935381*^9}, 3.637771483833688*^9}],

Cell["\<\
Small random symmetry breaking displacements that fix the end points are \
incorporated into path[\[Lambda]] now.\
\>", "Text",
 CellChangeTimes->{{3.6377668751005945`*^9, 3.6377668849123435`*^9}, {
  3.637767085427808*^9, 3.63776713566914*^9}, {3.6377673746570044`*^9, 
  3.6377674423156133`*^9}, {3.63776907967293*^9, 3.6377690816573343`*^9}, {
  3.637771642619412*^9, 3.637771681772691*^9}, {3.6377721221730633`*^9, 
  3.637772131875313*^9}}],

Cell[BoxData[
 RowBox[{
  RowBox[{"path", "[", "\[Lambda]_", "]"}], ":=", 
  RowBox[{
   RowBox[{"{", 
    RowBox[{
     RowBox[{"2.335", "\[Lambda]"}], ",", "0"}], "}"}], "+", 
   RowBox[{
    RowBox[{"RandomReal", "[", 
     RowBox[{
      RowBox[{"{", 
       RowBox[{
        RowBox[{"-", "0.05"}], ",", "0.05"}], "}"}], ",", 
      RowBox[{"{", "2", "}"}]}], "]"}], 
    RowBox[{"(", 
     RowBox[{
      SuperscriptBox["\[Lambda]", "2"], "-", "1"}], ")"}]}]}]}]], "Input",
 CellChangeTimes->{{3.637767158836228*^9, 3.637767181531455*^9}, {
   3.637767319621955*^9, 3.63776735688906*^9}, 3.6377674538362308`*^9, {
   3.6377689696029196`*^9, 3.637768970024825*^9}, {3.6377715398778143`*^9, 
   3.637771613683893*^9}, {3.637771747797052*^9, 3.637771782902772*^9}, {
   3.637772100365736*^9, 3.6377721038970184`*^9}, {3.6377864282901506`*^9, 
   3.6377865081113167`*^9}, {3.637786572193944*^9, 3.6377866186876526`*^9}}],

Cell["Trivial symmetry path from random perturbations", "Text",
 CellChangeTimes->{{3.6377866237589064`*^9, 3.6377866558857117`*^9}, {
  3.6379353544194407`*^9, 3.637935358558407*^9}, {3.6379355455409803`*^9, 
  3.6379355632528844`*^9}}],

Cell[BoxData[{
 RowBox[{
  RowBox[{"images", "=", 
   RowBox[{"Table", "[", 
    RowBox[{
     RowBox[{"path", "[", "\[Lambda]", "]"}], ",", 
     RowBox[{"{", 
      RowBox[{"\[Lambda]", ",", 
       RowBox[{"-", "1"}], ",", "1", ",", "0.1"}], "}"}]}], "]"}]}], 
  ";"}], "\[IndentingNewLine]", 
 RowBox[{
  RowBox[{"symmetry", "=", 
   RowBox[{"{", 
    RowBox[{"{", 
     RowBox[{
      RowBox[{"(", GridBox[{
         {"1", "0"},
         {"0", "1"}
        }], ")"}], ",", "Identity"}], "}"}], "}"}]}], 
  ";"}], "\[IndentingNewLine]", 
 RowBox[{
  RowBox[{"trivialSymmetryPathImages", "=", 
   RowBox[{"images", "=", 
    RowBox[{"Mean", "[", 
     RowBox[{
      RowBox[{
       RowBox[{
        RowBox[{"#", "[", 
         RowBox[{"[", "2", "]"}], "]"}], "[", 
        RowBox[{"images", ".", 
         RowBox[{"#", "[", 
          RowBox[{"[", "1", "]"}], "]"}]}], "]"}], "&"}], "/@", "symmetry"}], 
     "]"}]}]}], ";", 
  RowBox[{"(*", " ", 
   RowBox[{"averages", " ", "path", " ", "over", " ", "symmetries"}], " ", 
   "*)"}], "\[IndentingNewLine]", 
  RowBox[{"energySurfaceWithImagesPlot", "[", "]"}]}]}], "Input",
 CellChangeTimes->{{3.637767158836228*^9, 3.637767181531455*^9}, {
   3.637767319621955*^9, 3.63776735688906*^9}, 3.6377674538362308`*^9, {
   3.6377689696029196`*^9, 3.637768970024825*^9}, {3.6377715398778143`*^9, 
   3.637771613683893*^9}, {3.637771747797052*^9, 3.637771782902772*^9}, {
   3.637772100365736*^9, 3.6377721038970184`*^9}, {3.6377864282901506`*^9, 
   3.6377865081113167`*^9}, {3.637786572193944*^9, 3.6377866186876526`*^9}, 
   3.6377866657347927`*^9, 3.6377872723607883`*^9, 3.637787512554071*^9, {
   3.6377875602823753`*^9, 3.637787586462016*^9}, {3.6377876532078896`*^9, 
   3.637787659129819*^9}, {3.6379353786738377`*^9, 3.6379354362038546`*^9}, 
   3.63793547323965*^9, {3.637935507193691*^9, 3.6379355331023045`*^9}, {
   3.637935574907772*^9, 3.6379355806905346`*^9}, 3.6379357301949863`*^9}],

Cell["Randomly perturbed path symmetrized by m*", "Text",
 CellChangeTimes->{{3.6377866237589064`*^9, 3.6377866558857117`*^9}, {
  3.6379353544194407`*^9, 3.637935358558407*^9}, {3.6379355455409803`*^9, 
  3.6379355632528844`*^9}, {3.637935602467612*^9, 3.6379356254841566`*^9}}],

Cell[BoxData[{
 RowBox[{
  RowBox[{"symmetry", "=", 
   RowBox[{"{", 
    RowBox[{
     RowBox[{"{", 
      RowBox[{
       RowBox[{"(", GridBox[{
          {"1", "0"},
          {"0", "1"}
         }], ")"}], ",", "Identity"}], "}"}], ",", 
     RowBox[{"{", 
      RowBox[{
       RowBox[{"(", GridBox[{
          {
           RowBox[{"-", "1"}], "0"},
          {"0", "1"}
         }], ")"}], ",", "Reverse"}], "}"}]}], "}"}]}], 
  ";"}], "\[IndentingNewLine]", 
 RowBox[{
  RowBox[{"mstarSymmetryPathImages", "=", 
   RowBox[{"images", "=", 
    RowBox[{"Mean", "[", 
     RowBox[{
      RowBox[{
       RowBox[{
        RowBox[{"#", "[", 
         RowBox[{"[", "2", "]"}], "]"}], "[", 
        RowBox[{"images", ".", 
         RowBox[{"#", "[", 
          RowBox[{"[", "1", "]"}], "]"}]}], "]"}], "&"}], "/@", "symmetry"}], 
     "]"}]}]}], ";", 
  RowBox[{"(*", " ", 
   RowBox[{"averages", " ", "path", " ", "over", " ", "symmetries"}], " ", 
   "*)"}], "\[IndentingNewLine]", 
  RowBox[{"energySurfaceWithImagesPlot", "[", "]"}]}]}], "Input",
 CellChangeTimes->{{3.637767158836228*^9, 3.637767181531455*^9}, {
   3.637767319621955*^9, 3.63776735688906*^9}, 3.6377674538362308`*^9, {
   3.6377689696029196`*^9, 3.637768970024825*^9}, {3.6377715398778143`*^9, 
   3.637771613683893*^9}, {3.637771747797052*^9, 3.637771782902772*^9}, {
   3.637772100365736*^9, 3.6377721038970184`*^9}, {3.6377864282901506`*^9, 
   3.6377865081113167`*^9}, {3.637786572193944*^9, 3.6377866186876526`*^9}, 
   3.6377866657347927`*^9, 3.6377872723607883`*^9, 3.637787512554071*^9, {
   3.6377875602823753`*^9, 3.637787586462016*^9}, {3.6377876532078896`*^9, 
   3.637787659129819*^9}, {3.6379353786738377`*^9, 3.6379354362038546`*^9}, 
   3.63793547323965*^9, {3.637935507193691*^9, 3.6379355331023045`*^9}, {
   3.637935574907772*^9, 3.6379355806905346`*^9}, {3.6379356211907578`*^9, 
   3.6379356357925177`*^9}, {3.637935676273754*^9, 3.63793569193917*^9}, {
   3.6379357261667*^9, 3.637935728257662*^9}}],

Cell["\<\
The trivial symmetry path takes about twice as many NEB iterations to \
converge compared to the m* path:\
\>", "Text",
 CellChangeTimes->{{3.6377695932982087`*^9, 3.63776967713335*^9}, {
  3.637935835950324*^9, 3.63793588145922*^9}}],

Cell[BoxData[{
 RowBox[{"Dynamic", "[", "nebPlots", "]"}], "\[IndentingNewLine]", 
 RowBox[{
  RowBox[{"images", "=", "trivialSymmetryPathImages"}], 
  ";"}], "\[IndentingNewLine]", 
 RowBox[{"nebMethod", "[", "10000", " ", 
  RowBox[{"(*", " ", 
   RowBox[{"max", " ", "iterations"}], " ", "*)"}], " ", 
  "]"}], "\[IndentingNewLine]", 
 RowBox[{
  RowBox[{
   RowBox[{
   "Print", "[", 
    "\"\<Number of iterations to reach convergence (trivial symmetry):\>\"", 
    "]"}], ";", 
   RowBox[{"Print", "[", 
    RowBox[{"Length", "[", "forceConv", "]"}], "]"}]}], 
  "\[IndentingNewLine]"}], "\[IndentingNewLine]", 
 RowBox[{
  RowBox[{"images", "=", "mstarSymmetryPathImages"}], 
  ";"}], "\[IndentingNewLine]", 
 RowBox[{"nebMethod", "[", "10000", " ", 
  RowBox[{"(*", " ", 
   RowBox[{"max", " ", "iterations"}], " ", "*)"}], " ", 
  "]"}], "\[IndentingNewLine]", 
 RowBox[{
  RowBox[{
  "Print", "[", 
   "\"\<Number of iterations to reach convergence \
(\!\(\*SuperscriptBox[\(m\), \(*\)]\) symmetry):\>\"", "]"}], ";", 
  RowBox[{"Print", "[", 
   RowBox[{"Length", "[", "forceConv", "]"}], 
   "]"}]}], "\[IndentingNewLine]"}], "Input",
 CellChangeTimes->{{3.6377686189953976`*^9, 3.6377686523059874`*^9}, {
   3.6377693503429565`*^9, 3.6377694044228334`*^9}, {3.637769463386677*^9, 
   3.637769491218074*^9}, {3.637771132687989*^9, 3.6377711653697853`*^9}, {
   3.637775166014185*^9, 3.637775166373528*^9}, {3.637775197214601*^9, 
   3.637775216681492*^9}, {3.63777529928941*^9, 3.6377753392352095`*^9}, 
   3.637935771621814*^9, {3.637935936255563*^9, 3.637936056423177*^9}}]
}, Open  ]]
}, Open  ]]
},
WindowSize->{1920, 978},
WindowMargins->{{-9, Automatic}, {Automatic, -9}},
FrontEndVersion->"10.0 for Microsoft Windows (64-bit) (September 9, 2014)",
StyleDefinitions->"Default.nb"
]
(* End of Notebook Content *)

(* Internal cache information *)
(*CellTagsOutline
CellTagsIndex->{}
*)
(*CellTagsIndex
CellTagsIndex->{}
*)
(*NotebookFileOutline
Notebook[{
Cell[CellGroupData[{
Cell[580, 22, 104, 1, 49, "Subsection"],
Cell[687, 25, 335, 8, 52, "Input",
 InitializationCell->True],
Cell[CellGroupData[{
Cell[1047, 37, 118, 1, 39, "Subsubsection"],
Cell[1168, 40, 3756, 96, 70, "Input",
 InitializationCell->True]
}, Closed]],
Cell[CellGroupData[{
Cell[4961, 141, 77, 1, 33, "Subsubsection"],
Cell[5041, 144, 31538, 767, 70, "Input",
 InitializationCell->True]
}, Closed]],
Cell[CellGroupData[{
Cell[36616, 916, 101, 1, 33, "Subsubsection"],
Cell[36720, 919, 4724, 118, 70, "Input",
 InitializationCell->True]
}, Closed]]
}, Closed]],
Cell[CellGroupData[{
Cell[41493, 1043, 98, 1, 41, "Subsection"],
Cell[CellGroupData[{
Cell[41616, 1048, 189, 2, 39, "Subsubsection"],
Cell[41808, 1052, 125, 1, 30, "Text"],
Cell[41936, 1055, 263, 6, 52, "Input"],
Cell[42202, 1063, 311, 9, 30, "Text"],
Cell[42516, 1074, 684, 23, 42, "Input"],
Cell[43203, 1099, 266, 9, 33, "Text"],
Cell[43472, 1110, 448, 15, 42, "Input"],
Cell[43923, 1127, 218, 7, 30, "Text"],
Cell[44144, 1136, 452, 16, 42, "Input"],
Cell[44599, 1154, 249, 3, 30, "Text"]
}, Open  ]],
Cell[CellGroupData[{
Cell[44885, 1162, 126, 1, 39, "Subsubsection"],
Cell[45014, 1165, 246, 3, 31, "Input"],
Cell[45263, 1170, 484, 8, 30, "Text"],
Cell[45750, 1180, 360, 8, 31, "Input"],
Cell[46113, 1190, 481, 9, 68, "Text"],
Cell[46597, 1201, 1684, 50, 106, "Input"],
Cell[48284, 1253, 172, 2, 30, "Text"],
Cell[48459, 1257, 1861, 57, 106, "Input"],
Cell[50323, 1316, 199, 4, 30, "Text"],
Cell[50525, 1322, 289, 6, 30, "Text"],
Cell[50817, 1330, 822, 17, 72, "Input"],
Cell[51642, 1349, 181, 2, 30, "Text"],
Cell[51826, 1353, 251, 4, 52, "Input"],
Cell[52080, 1359, 190, 4, 30, "Text"],
Cell[52273, 1365, 662, 14, 52, "Input"],
Cell[52938, 1381, 163, 3, 30, "Text"],
Cell[53104, 1386, 218, 4, 52, "Input"]
}, Open  ]],
Cell[CellGroupData[{
Cell[53359, 1395, 170, 2, 39, "Subsubsection"],
Cell[53532, 1399, 246, 3, 31, "Input"],
Cell[53781, 1404, 455, 8, 30, "Text"],
Cell[54239, 1414, 819, 21, 33, "Input"],
Cell[55061, 1437, 503, 10, 68, "Text"],
Cell[55567, 1449, 1684, 50, 106, "Input"],
Cell[57254, 1501, 172, 2, 30, "Text"],
Cell[57429, 1505, 1861, 57, 106, "Input"],
Cell[59293, 1564, 275, 3, 30, "Text"],
Cell[59571, 1569, 871, 18, 72, "Input"],
Cell[60445, 1589, 269, 5, 30, "Text"],
Cell[60717, 1596, 302, 4, 52, "Input"],
Cell[61022, 1602, 190, 4, 30, "Text"],
Cell[61215, 1608, 585, 9, 52, "Input"],
Cell[61803, 1619, 189, 2, 30, "Text"]
}, Open  ]],
Cell[CellGroupData[{
Cell[62029, 1626, 246, 3, 39, "Subsubsection"],
Cell[62278, 1631, 246, 3, 31, "Input"],
Cell[62527, 1636, 455, 8, 30, "Text"],
Cell[62985, 1646, 921, 22, 33, "Input"],
Cell[63909, 1670, 164, 3, 30, "Text"],
Cell[64076, 1675, 1558, 41, 159, "Input"],
Cell[65637, 1718, 937, 28, 52, "Input"],
Cell[66577, 1748, 275, 3, 30, "Text"],
Cell[66855, 1753, 637, 9, 52, "Input"],
Cell[67495, 1764, 269, 5, 30, "Text"],
Cell[67767, 1771, 302, 4, 52, "Input"],
Cell[68072, 1777, 190, 4, 30, "Text"],
Cell[68265, 1783, 585, 9, 52, "Input"]
}, Open  ]],
Cell[CellGroupData[{
Cell[68887, 1797, 437, 8, 39, "Subsubsection"],
Cell[69327, 1807, 246, 3, 31, "Input"],
Cell[69576, 1812, 455, 8, 30, "Text"],
Cell[70034, 1822, 921, 22, 33, "Input"],
Cell[70958, 1846, 237, 3, 30, "Text"],
Cell[71198, 1851, 1948, 47, 105, "Input"],
Cell[73149, 1900, 279, 3, 30, "Text"],
Cell[73431, 1905, 1993, 48, 84, "Input"],
Cell[75427, 1955, 244, 5, 30, "Text"],
Cell[75674, 1962, 1587, 38, 195, "Input"]
}, Open  ]]
}, Open  ]]
}
]
*)

(* End of internal cache information *)
